# Supplementary material for: Genome-wide association mapping of partial resistance to Aphanomyces euteiches in pea
Source: BMC Genomics. 2016 Feb 20;17:124. doi: 10.1186/s12864-016-2429-4 (PMC4761183; doi:10.1186/s12864-016-2429-4)
Supplement: Additional file 1: — Description of the pea-Aphanomyces collection. (a) Line categories, as referred in Fig. 1b and Additional file 9 in legends; (b) Line codes in the Biological resource center (CRB) database of INRA Dijon, France; (c) Country codes ISO3166-1; (d) Cv: Cultivar, Bl: breeding line, Gmp: germplasm, Lv: local variety, Wa: wild accession; (e) Fd: fodder, Gd: garden; (f) Ws: winter sown, Ss: spring sown; (g) Nl: normal leaves, af: afila leaves, (h) W: white, Pu: purple, Pi: pink; (i) Wr: wrinkled, Sm: smooth; #: parents of GSP breeding programs; $: parents of RIL populations. (XLSX 29 kb) [file 12864_2016_2429_MOESM1_ESM.xlsx]

## Sheet: AddFile1
		Line code	Line category (a)	Common Name	CRB Code (b)	Country of origin (c)	Breeding compagny or donor	Registration year	Cultivation status (d)	End use (e)	Sowing type (f)	Foliage type (g)	Flower colour (h)	Seed type (i)	Pedigree	Reference
(i) Selected lines from GSP breeding program		A009	GSP1	AeD9904-7		FRA	GSP	-	Gmp	Dry	Ss	af	W	Sm	(Baccara x PI180693) x (Capella x Mn314)	[37,38]
		A010	GSP0	AeB9703730		FRA	GSP	-	Gmp	Dry	Ss	af	W	Sm	-	[37,38]
		A015	GSP1	AeA95-299.M.32.1		FRA	GSP	-	Gmp	Dry	Ss	Nl	W	Sm	Baccara x 90-2131	[37,38]
		A016	GSP1	AeA95-304.M.4.4.5		FRA	GSP	-	Gmp	Dry	Ss	af	W	Sm	Baccara x 90-2131	[37,38]
		A017	GSP1	AeA95-306.NZ.13.2		FRA	GSP	-	Gmp	Dry	Ss	af	W	Sm	Baccara x 90-2131	[37,38]
		A018	GSP1	AeA95-315.M.43.5		FRA	GSP	-	Gmp	Dry	Ss	af	Pu	Wr	PI180693 x Capella	[37,38]
		A019	GSP1	AeA95-317.M.71.2		FRA	GSP	-	Gmp	Dry	Ss	Nl	Pu	Wr	PI180693 x Capella	[37,38]
		A020	GSP1	AeA95-320.M71.2		FRA	GSP	-	Gmp	Dry	Ss	Nl	Pi	Sm	PI180693 x Capella	[37,38]
		A021	GSP1	AeA95-321.M.33.3		FRA	GSP	-	Gmp	Dry	Ss	af	Pu	Sm	PI180693 x Capella	[37,38]
		A022	GSP1	AeA95-325.M.34.1		FRA	GSP	-	Gmp	Dry	Ss	af	Pu	Sm	PI180693 x Capella	[37,38]
		A023	GSP1	AeA95-326.M.7.1.1		FRA	GSP	-	Gmp	Dry	Ss	af	Pi	Sm	PI180693 x Capella	[37,38]
		A024	GSP1	AeA95-327.M.24.7		FRA	GSP	-	Gmp	Dry	Ss	af	Pi	Sm	PI180693 x Capella	[37,38]
		A025	GSP2	AeA95-335.M.51.3		FRA	GSP	-	Gmp	Dry	Ss	Nl	Pi	Sm	(Baccara x 90-2131) x (PI180693 x Capella)	[37,38]
		A026	GSP2	AeA95-343.M.61.5		FRA	GSP	-	Gmp	Dry	Ss	af	W	Sm	(Baccara x 90-2131) x (PI180693 x Capella)	[37,38]
		A027	GSP0	AeA95-359.2002.1.4		FRA	GSP	-	Gmp	Dry	Ss	af	W	Sm	(Capella x Mistral) x (Rustic x Victor)	[37,38]
		A028	GSP2	AeA95-376.M.33.1		FRA	GSP	-	Gmp	Dry	Ss	af	Pi	Sm	(PI269802 x Baccara) x (90-2131 x PI180693)	[37,38]
		A029	GSP0	AeB97-709.11.1		FRA	GSP	-	Gmp	Dry	Ss	af	W	Sm	200 x Capella	[37,38]
		A030	GSP0	AeB97-710.10.5		FRA	GSP	-	Gmp	Dry	Ss	af	W	Sm	200 x Capella	[37,38]
		A031	GSP0	AeB97-712.11.1		FRA	GSP	-	Gmp	Dry	Ss	af	W	Sm	200 x Capella	[37,38]
		A032	GSP1	AeB97-722.14.1		FRA	GSP	-	Gmp	Dry	Ss	af	W	Sm	(200 x Capella) x (90-2131 x Rustic)	[37,38]
		A033	GSP1	AeB97-723.3.2		FRA	GSP	-	Gmp	Dry	Ss	af	W	Sm	(90-2131 x Rustic) x (200 x Capella)	[37,38]
		A034	GSP1	AeB97-724.2.3		FRA	GSP	-	Gmp	Dry	Ss	af	W	Sm	(90-2131 x Rustic) x (200 x Capella)	[37,38]
		A035	GSP1	AeB97-725.11.2		FRA	GSP	-	Gmp	Dry	Ss	af	W	Sm	(90-2131 x Rustic) x (200 x Capella)	[37,38]
		A036	GSP1	AeB97-729.2.2		FRA	GSP	-	Gmp	Dry	Ss	Nl	W	Sm	(Rustic x 200) x (Capella x 90-2131)	[37,38]
		A037	GSP1	AeB97-730.10.2		FRA	GSP	-	Gmp	Dry	Ss	af	W	Sm	(45 x 90-2131) x (200 x Baccara)	[37,38]
		A038	GSP1	AeB97-736.3.10		FRA	GSP	-	Gmp	Dry	Ss	af	W	Sm	(45 x 90-2131) x (200 x Baccara)	[37,38]
		A039	GSP1	AeB97-738.2.3		FRA	GSP	-	Gmp	Dry	Ss	Nl	W	Sm	(45 x 90-2131) x (200 x Baccara)	[37,38]
(i) Selected lines from GSP breeding program		A040	GSP1	AeB97-739.15.2		FRA	GSP	-	Gmp	Dry	Ss	Nl	W	Sm	(45 x 90-2131) x (200 x Baccara)	[37,38]
		A041	GSP1	AeB97-740.11.1		FRA	GSP	-	Gmp	Dry	Ss	Nl	W	Sm	(90-2131 x Rustic) x (200 x Capella)	[37,38]
		A042	GSP1	AeB97-741.9.6		FRA	GSP	-	Gmp	Dry	Ss	Nl	W	Sm	(45 x 90-2131) x (200 x Baccara)	[37,38]
		A043	GSP1	AeB97-745.2.1		FRA	GSP	-	Gmp	Dry	Ss	af	W	Sm	(45 x 90-2131) x (200 x Baccara)	[37,38]
		A044	GSP1	AeB97-747.3.7		FRA	GSP	-	Gmp	Dry	Ss	af	W	Wr	(45 x 90-2131) x (200 x Baccara)	[37,38]
		A045	GSP1	AeD99QU-04-3p-7-1		FRA	GSP	-	Gmp	Dry	Ss	Nl	Pu	Sm	(Baccara x PI180693) x (Capella x Mn314)	[37,38]
		A046	GSP1	AeD99QU-04-3sp-9-2		FRA	GSP	-	Gmp	Dry	Ss	Nl	Pu	Sm	(Baccara x PI180693) x (Capella x Mn314)	[37,38]
		A047	GSP1	AeD99QU-04-4-6-1		FRA	GSP	-	Gmp	Dry	Ss	Nl	Pu	Sm	(Baccara x PI180693) x (Capella x Mn314)	[37,38]
		A048	GSP1	AeD99QU-04-6-6-3		FRA	GSP	-	Gmp	Dry	Ss	af	W	Sm	(Baccara x PI180693) x (Capella x Mn314)	[37,38]
		A049	GSP1	AeD99QU-04-7-3-1		FRA	GSP	-	Gmp	Dry	Ss	af	W	Sm	(Baccara x PI180693) x (Capella x Mn314)	[37,38]
		A050	GSP1	AeD99QU-04-8b-5-2		FRA	GSP	-	Gmp	Dry	Ss	af	W	Sm	(Baccara x PI180693) x (Capella x Mn314)	[37,38]
		A051	GSP1	AeD99QU-04-8v-2-5		FRA	GSP	-	Gmp	Dry	Ss	af	Pu	Sm	(Baccara x PI180693) x (Capella x Mn314)	[37,38]
		A052	GSP1	AeD99QU-04-9-10-1		FRA	GSP	-	Gmp	Dry	Ss	af	W	Sm	(Baccara x PI180693) x (Capella x Mn314)	[37,38]
		A053	GSP1	AeD99QU-04-14-10-4		FRA	GSP	-	Gmp	Dry	Ss	af	W	Sm	(Rustic x 200) x (Mn314 x 90-2131)	[37,38]
		A054	GSP1	AeD99QU-04-15-8-1		FRA	GSP	-	Gmp	Dry	Ss	af	W	Sm	(Rustic x 200) x (Mn314 x 90-2131)	[37,38]
		A055	GSP1	AeD99QU-04-17-8-1		FRA	GSP	-	Gmp	Dry	Ss	af	W	Sm	(Rustic x 200) x (Mn314 x 90-2131)	[37,38]
		A056	GSP1	AeD99QU-04-18af-10-2		FRA	GSP	-	Gmp	Dry	Ss	af	W	Sm	(Rustic x 200) x (Mn314 x 90-2131)	[37,38]
		A057	GSP1	AeD99QU-04-21-9-1		FRA	GSP	-	Gmp	Dry	Ss	af	W	Sm	(Baccara x PI180693) x (Capella x Mn314)	[37,38]
		A058	GSP1	AeD99QU-04-22-10-3		FRA	GSP	-	Gmp	Dry	Ss	af	W	Sm	(Baccara x PI180693) x (Capella x Mn314)	[37,38]
		A059	GSP1	AeD99QU-04-23-8-1		FRA	GSP	-	Gmp	Dry	Ss	af	W	Sm	(Rustic x 200) x (Mn314 x 90-2131)	[37,38]
		A060	GSP1	AeD99QU-04-24-3-2		FRA	GSP	-	Gmp	Dry	Ss	af	W	Sm	(Rustic x 200) x (Mn314 x 90-2131)	[37,38]
		A061	GSP0	AeD99OSW- 1-10-8		FRA	GSP	-	Gmp	Dry	Ss	af	W	Wr	(Rustic x 200) x (Capella x Mn314)	[37,38]
		A062	GSP0	AeD99OSW- 2-7-8		FRA	GSP	-	Gmp	Dry	Ss	af	W	Wr	(Rustic x 200) x (Capella x Mn314)	[37,38]
		A063	GSP0	AeD99OSW- 3-8-7		FRA	GSP	-	Gmp	Dry	Ss	af	W	Wr	(Rustic x 200) x (Capella x Mn314)	[37,38]
		A064	GSP0	AeD99OSW- 4-6-4		FRA	GSP	-	Gmp	Dry	Ss	af	W	Sm	(Rustic x 200) x (Capella x Mn314)	[37,38]
		A065	GSP0	AeD99OSW- 5-9-2		FRA	GSP	-	Gmp	Dry	Ss	af	W	Wr	(Rustic x 200) x (Capella x Mn314)	[37,38]
		A066	GSP0	AeD99OSW- 6-2-3		FRA	GSP	-	Gmp	Dry	Ss	af	W	Sm	(Rustic x 200) x (Capella x Mn314)	[37,38]
		A067	GSP0	AeD99OSW- 7-6-7		FRA	GSP	-	Gmp	Dry	Ss	Nl	W	Sm	(Rustic x 200) x (Capella x Mn314)	[37,38]
		A068	GSP0	AeD99OSW- 8-8-1		FRA	GSP	-	Gmp	Dry	Ss	af	W	Sm	(Rustic x 200) x (Capella x Mn314)	[37,38]
		A069	GSP0	AeD99OSW- 9-9-2		FRA	GSP	-	Gmp	Dry	Ss	af	W	Sm	(Rustic x 200) x (Capella x Mn314)	[37,38]
		A070	GSP0	AeD99OSW- 10-10-6		FRA	GSP	-	Gmp	Dry	Ss	af	W	Sm	(Rustic x 200) x (Capella x Mn314)	[37,38]
		A071	GSP0	AeD99OSW- 11-7-4		FRA	GSP	-	Gmp	Dry	Ss	af	W	Sm	(Rustic x 200) x (Capella x Mn314)	[37,38]
		A072	GSP1	AeD99OSW- 12-18-4		FRA	GSP	-	Gmp	Dry	Ss	Nl	Pi	Wr	(Baccara x PI180693) x (Capella x Mn314)	[37,38]
		A073	GSP1	AeD99OSW- 13-9-1		FRA	GSP	-	Gmp	Dry	Ss	af	Pi	Sm	(Baccara x PI180693) x (Capella x Mn314)	[37,38]
		A074	GSP1	AeD99OSW- 14-8-8		FRA	GSP	-	Gmp	Dry	Ss	af	W	Wr	(Baccara x PI180693) x (Capella x Mn314)	[37,38]
		A075	GSP1	AeD99OSW- 15-7-4		FRA	GSP	-	Gmp	Dry	Ss	Nl	W	Sm	(Baccara x PI180693) x (Capella x Mn314)	[37,38]
		A076	GSP1	AeD99OSW- 16-1-10		FRA	GSP	-	Gmp	Dry	Ss	af	W	Wr	(Baccara x PI180693) x (Capella x Mn314)	[37,38]
		A077	GSP1	AeD99OSW- 18-6-5		FRA	GSP	-	Gmp	Dry	Ss	Nl	W	Sm	(Baccara x PI180693) x (Capella x Mn314)	[37,38]
		A078	GSP1	AeD99OSW- 20-3-7		FRA	GSP	-	Gmp	Dry	Ss	af	W	Sm	(Baccara x PI180693) x (Capella x Mn314)	[37,38]
		A079	GSP1	AeD99OSW- 22-3-7		FRA	GSP	-	Gmp	Dry	Ss	Nl	W	Sm	(Baccara x PI180693) x (Capella x Mn314)	[37,38]
(i) Selected lines from GSP breeding program		A080	GSP1	AeD99OSW- 23-7-4		FRA	GSP	-	Gmp	Dry	Ss	Nl	W	Sm	(Baccara x PI180693) x (Capella x Mn314)	[37,38]
		A081	GSP1	AeD99OSW- 24-10-5		FRA	GSP	-	Gmp	Dry	Ss	af	W	Sm	(Baccara x PI180693) x (Capella x Mn314)	[37,38]
		A082	GSP1	AeD99OSW- 25-9-4		FRA	GSP	-	Gmp	Dry	Ss	af	W	Sm	(Baccara x PI180693) x (Capella x Mn314)	[37,38]
		A083	GSP1	AeD99OSW- 26-3-8		FRA	GSP	-	Gmp	Dry	Ss	Nl	W	Wr	(Baccara x PI180693) x (Capella x Mn314)	[37,38]
		A084	GSP1	AeD99OSW- 27-7-6		FRA	GSP	-	Gmp	Dry	Ss	af	W	Sm	(Baccara x PI180693) x (Capella x Mn314)	[37,38]
		A085	GSP2	AeD99OSW- 28-8-4		FRA	GSP	-	Gmp	Dry	Ss	af	Pu	Sm	(90-2131 x PI180693) x (Capella x Mn314)	[37,38]
		A086	GSP2	AeD99OSW- 29-3-3		FRA	GSP	-	Gmp	Dry	Ss	af	W	Sm	(90-2131 x PI180693) x (Capella x Mn314)	[37,38]
		A087	GSP2	AeD99OSW- 30-4-4		FRA	GSP	-	Gmp	Dry	Ss	Nl	W	Sm	(90-2131 x PI180693) x (Capella x Mn314)	[37,38]
		A088	GSP2	AeD99OSW- 33-7-5		FRA	GSP	-	Gmp	Dry	Ss	af	W	Sm	(90-2131 x PI180693) x (Capella x Mn314)	[37,38]
		A089	GSP2	AeD99OSW- 34-7-2		FRA	GSP	-	Gmp	Dry	Ss	Nl	-	Sm	(90-2131 x PI180693) x (Capella x Mn314)	[37,38]
		A090	GSP3	AeD99OSW- 35-9-2		FRA	GSP	-	Gmp	Dry	Ss	Nl	W	Wr	(90-2131 x PI180693) x 552	[37,38]
		A091	GSP3	AeD99OSW- 36-9-10		FRA	GSP	-	Gmp	Dry	Ss	Nl	Pu	Wr	(90-2131 x PI180693) x 552	[37,38]
		A092	GSP3	AeD99OSW- 37-3-4		FRA	GSP	-	Gmp	Dry	Ss	Nl	W	Sm	(90-2131 x PI180693) x 552	[37,38]
		A093	GSP3	AeD99OSW- 38-5-4		FRA	GSP	-	Gmp	Dry	Ss	Nl	W	Wr	(90-2131 x PI180693) x 552	[37,38]
		A094	GSP3	AeD99OSW- 39-5-5		FRA	GSP	-	Gmp	Dry	Ss	Nl	W	Wr	(90-2131 x PI180693) x 552	[37,38]
		A095	GSP3	AeD99OSW- 40-3-3		FRA	GSP	-	Gmp	Dry	Ss	Nl	Pi	Sm	(90-2131 x PI180693) x 552	[37,38]
		A096	GSP3	AeD99OSW- 41-7-6		FRA	GSP	-	Gmp	Dry	Ss	Nl	Pi	Wr	(90-2131 x PI180693) x 552	[37,38]
		A097	GSP3	AeD99OSW- 42-3-1		FRA	GSP	-	Gmp	Dry	Ss	Nl	W	Sm	(90-2131 x PI180693) x 552	[37,38]
		A098	GSP3	AeD99OSW- 43-9-8		FRA	GSP	-	Gmp	Dry	Ss	Nl	W	Sm	(90-2131 x PI180693) x 552	[37,38]
		A099	GSP3	AeD99OSW- 44-19-1		FRA	GSP	-	Gmp	Dry	Ss	Nl	W	Sm	(90-2131 x PI180693) x 552	[37,38]
		A100	GSP3	AeD99OSW- 45-8-7		FRA	GSP	-	Gmp	Dry	Ss	Nl	Pu	Sm	(90-2131 x PI180693) x 552	[37,38]
		A101	GSP3	AeD99OSW- 47-6-1		FRA	GSP	-	Gmp	Dry	Ss	Nl	W	Sm	(90-2131 x PI180693) x 552	[37,38]
		A102	GSP3	AeD99OSW- 48-5-4		FRA	GSP	-	Gmp	Dry	Ss	Nl	W	Sm	(90-2131 x PI180693) x 552	[37,38]
		A103	GSP3	AeD99OSW- 49-5-7		FRA	GSP	-	Gmp	Dry	Ss	Nl	Pu	Sm	(90-2131 x PI180693) x 552	[37,38]
		A104	GSP3	AeD99OSW- 50-2-5		FRA	GSP	-	Gmp	Dry	Ss	Nl	W	Sm	(90-2131 x PI180693) x 552	[37,38]
		A105	GSP3	AeD99OSW- 51-2-10		FRA	GSP	-	Gmp	Dry	Ss	Nl	W	Sm	(90-2131 x PI180693) x 552	[37,38]
		A106	GSP3	AeD99OSW- 53-3-5		FRA	GSP	-	Gmp	Dry	Ss	Nl	Pu	Sm	(90-2131 x PI180693) x 552	[37,38]
		A107	GSP3	AeD99OSW- 54-10-5		FRA	GSP	-	Gmp	Dry	Ss	Nl	W	Sm	(90-2131 x PI180693) x 552	[37,38]
		A108	GSP3	AeD99OSW- 55-6-4		FRA	GSP	-	Gmp	Dry	Ss	Nl	W	Sm	(90-2131 x PI180693) x 552	[37,38]
		A109	GSP3	AeD99OSW- 56-19-4		FRA	GSP	-	Gmp	Dry	Ss	Nl	Pi	Sm	(90-2131 x PI180693) x 552	[37,38]
		A110	GSP3	AeD99OSW- 57-9-8		FRA	GSP	-	Gmp	Dry	Ss	Nl	W	Sm	(90-2131 x PI180693) x 552	[37,38]
		A111	GSP3	AeD99OSW- 58-10-5		FRA	GSP	-	Gmp	Dry	Ss	Nl	W	Sm	(90-2131 x PI180693) x 552	[37,38]
		A112	GSP3	AeD99OSW- 59-7-4		FRA	GSP	-	Gmp	Dry	Ss	Nl	W	Sm	(90-2131 x PI180693) x 552	[37,38]
		A113	GSP3	AeD99OSW- 60-1-3		FRA	GSP	-	Gmp	Dry	Ss	Nl	W	Sm	(90-2131 x PI180693) x 552	[37,38]
(ii) RILs from INRA and USDA research programs	iia	MR01	BRILs iia	BAP8.10		FRA	INRA	-	Gmp	-	-	af	W	Sm	Baccara x PI180693	[41]
		MR02	BRILs iia	BAP8.43		FRA	INRA	-	Gmp	-	-	Nl	W	Sm	Baccara x PI180693	[41]
		MR03	BRILs iia	BAP8.128		FRA	INRA	-	Gmp	-	-	Nl	W	Sm	Baccara x PI180693	[41]
		MR04	BRILs iia	BAP8.184		FRA	INRA	-	Gmp	-	-	Nl	W	Sm	Baccara x PI180693	[41]
	iib	MR05	BRILs iib	BA55.8		FRA	INRA	-	Gmp	-	-	af	W	Sm	Baccara x 552	[41]
		MR06	BRILs IIb	BA55.26		FRA	INRA	-	Gmp	-	-	Nl	W	Sm	Baccara x 552	[41]
		MR07	BRILs iib	BA55.52		FRA	INRA	-	Gmp	-	-	Nl	W	Sm	Baccara x 552	[41]
		MR08	BRILs IIb	BA55.88		FRA	INRA	-	Gmp	-	-	Nl	W	Sm	Baccara x 552	[41]
		MR09	BRILs iib	BA55.161		FRA	INRA	-	Gmp	-	-	Nl	W	Sm	Baccara x 552	[41]
		MR10	BRILs IIb	BA55.171		FRA	INRA	-	Gmp	-	-	Nl	W	Sm	Baccara x 552	[41]
		MR11	BRILs iib	BA55.233		FRA	INRA	-	Gmp	-	-	Nl	W	Sm	Baccara x 552	[41]
		MR12	BRILs IIb	BA55.231		FRA	INRA	-	Gmp	-	-	Nl	W	Sm	Baccara x 552	[41]
	iic	MR13	BRILs iic	RIL 846-07		USA, WA	USDA	2012	Gmp	Gd	-	Nl	W	Sm	DSP x 90-2131	[42,43]
		MR14	BRILs iic	RIL 847-08		USA, WA	USDA	2012	Gmp	Gd	-	Nl	W	Sm	DSP x 90-2131	[42,43]
		MR15	BRILs iic	RIL 847-22		USA, WA	USDA	2012	Gmp	Gd	-	Nl	W	Sm	DSP x 90-2131	[42,43]
		MR16	BRILs iic	RIL 847-28		USA, WA	USDA	2012	Gmp	Gd	-	Nl	W	Sm	DSP x 90-2131	[42,43]
		MR17	BRILs iic	RIL 847-45		USA, WA	USDA	2012	Gmp	Gd	-	Nl	W	Sm	DSP x 90-2131	[42,43]
		MR18	BRILs iic	RIL 847-50		USA, WA	USDA	2012	Gmp	Gd	-	Nl	W	Sm	DSP x 90-2131	[42,43]
		MR19	BRILs iic	RIL 847-68		USA, WA	USDA	2012	Gmp	Gd	-	Nl	W	Sm	DSP x 90-2131	[42,43]
		MR20	BRILs iic	RIL 847-53		USA, WA	USDA	2012	Gmp	Gd	-	Nl	W	Sm	DSP x 90-2131	[42,43]
(iii) Parents of RIL populations and/or GSP breeding program	#,$	A001	Parents	90-2079	CRB119	USA, WA	USDA, Kraft	1992	Gmp	Gd	Ss	af	W	Sm	[(69-1004 x 'Recette') x 790-213122]	[32]
	#	A002	Parents	0-2100		USA, WA	USDA, Kraft	-	Gmp	-	Ss	Nl	W	Wr	-	[37,38]
	#,$	A003	Parents	90-2131	CRB135	USA, WA	USDA, Kraft	1992	Gmp	Gd	Ss	Nl	W	Sm	{[('Small Sieve Freezer' x C-165) x ('Early Perfection 3040' x C-165) x PH-91-3] x 74SN4} x PI180693	[29,32]
	#	A006	Parents	MISTRAL	CRB103	FRA	Serasem	1991	Cv	Dry	Ws	Nl	W	Sm	-	[37,38]
	#	A007	Parents	RUSTIC		FRA	Serasem	1992	Cv	-	-	af	W	Sm	-	[37,38]
	#	A008	Parents	0-2093	CRB147	USA, WA	USDA, Kraft	-	Gmp	-	Ss	Nl	W	Sm	-	[37,38]
	#	A011	Parents	Mn314	CRB088	USA, MN	Univ. Min, Davis	-	Gmp	Gd	-	af	W	Wr	-	[33,37,38]
	#	A012	Parents	PI269802	CRB079	GBR	USDA, USA, WA	-	Gmp	-	-	Nl	Pu	Sm	-	[37,38]
	#	A013	Parents	200	CRB085	USA, WI	Univ. Wis., Gritton	-	Gmp	Gd	-	Nl	W	Wr	-	[37,38]
	#	A014	Parents	45	CRB083	USA, WI	Univ. Wis., Gritton	-	Gmp	Gd	-	Nl	W	Wr	-	[37,38]
	#	A114	Parents	CAPELLA	CRB127	SWE	Lantmännen ek. för.	-	Cv	Dry	Ss	af	W	Sm	-	[29]
	#,$	A115	Parents	DSP (Dark skin perfection)	CRB134	USA, WA	USDA, US	1995	Cv	Gd	Ss	Nl	W	Wr	-	-
	#,$	A116	Parents	PI180693	CRB128	DEU	USDA, US	-	Gmp	-	-	Nl	Pi	Sm	-	[29]
	#	A120	Parents	VICTOR		USA	Pioneer	1992	Cv	Dry	Ws	Nl	W	Sm	Progretta x (FrimasxPrint)	[37,38]
	#,$	A125	Parents	BACCARA	CRB423	FRA	F.Desprez	1991	Cv	Dry	Ss	af	W	Sm	(USA811197 x Finale) x Finale	[29]
	#,$	A126	Parents	PUGET	CRB412	GBR	Brotherton	-	Cv	Gd	Ss	Nl	W	Wr	-	-
	#,$	A127	Parents	552	CRB130	USA, WI	Univ. Wis, Gritton	-	Gmp	Gd	Ss	Nl	W	Wr	-	[29]
	#	A142	Parents	MN313	CRB129	USA, MN	Univ. Min, Davis	1995	Gmp	Gd	Ss	Nl	W	Wr	-	[29,33]
(iv) New sources of partial resistance from INRA large screening program		A004	New sources	0-2042	CRB144	USA, WA	USDA, Kraft	-	Gmp	-	Ss	Nl	W	Wr	-	[36]
		A117	New sources	0-2016	CRB143	USA, WA	USDA, Kraft	-	Gmp	-	Ss	Nl	W	Wr	-	[36]
		A128	New sources	ROSABLENDE		-	-	-	Wa	Fd	-	Nl	Pi	Sm	-	[36]
		A129	New sources	VK4888 SPARTANETS		RUS	VIR, RU	-	Wa	-	-	Nl	Pi	Sm	-	[36]
		A130	New sources	E11	CRB365	EGY	-	-	Wa	-	-	Nl	Pu	Sm	-	[36]
		A131	New sources	L2782.1		USA, NY	Blixt	-	Wa	-	-	Nl	-	Sm	-	[36]
		A132	New sources	LISA		DEU	Dr Hans Rolf Späth	2002	Cv	Fd	Ss	Nl	Pu	Sm	-	[36]
		A133	New sources	ZP141 (=V281)	CRB326	ESP	Univ. Valladolid	1979	Lv	Gd	Ss	Nl	W	Sm	-	[36]
		A134	New sources	0-2073	CRB146	USA, WA	USDA, Kraft	-	Gmp	-	Ss	Nl	W	Sm	-	[36]
		A135	New sources	100	CRB162	-	-	-	-	-	Ws	Nl	W	Sm	-	[36]
		A136	New sources	E186	CRB374	-	-	-	Wa	-	-	Nl	Pu	Sm	-	[36]
		A137	New sources	ETHIOPIA-32 CGN 3255 (=PI196026)		NLD	CGN	-	Wa	-	-	Nl	Pu	Sm	-	[36]
		A138	New sources	FRIGLOO		FRA	-	-	Cv	Gd	Ws	Nl	W	Sm	-	[36]
		A139	New sources	GAT 1259		-	-	-	-	Fd	-	Nl	Pu	Sm	-	[36]
		A140	New sources	GSP1023	CRB086	USA, WI	Univ. Wis, Gritton	-	Bl	Gd	-	Nl	W	Wr	-	[36]
		A141	New sources	LOCAL (=bluish-green, small,B-563)		RUS	VIR	-	-	-	-	Nl	Pu	Sm	-	[36]
		A143	New sources	NEPAL A	CRB202	NPL	-	-	Wa	Fd	-	Nl	Pu	Sm	-	[36]
		A144	New sources	NO. 9845 (=PI 196032)		ETH	-	-	Cv	-	-	Nl	Pu	Sm	-	[36]
		A145	New sources	W I8903		USA, WI	Univ. Wis, Gritton	1990	Gmp	Gd	Ss	Nl	W	Wr	-	[31,36]
		A146	New sources	W I8905		USA, WI	Univ. Wis, Gritton	1990	Gmp	Gd	Ss	Nl	W	Wr	-	[31,36]
(v) European varieties		A005	Varieties	Odeon		DNK	Danisco Seed	2007	Cv	Dry	Ss	af	W	Sm	-	-
		A118	Varieties	Enduro		FRA	F.Desprez	2007	Cv	Dry	Ws	af	W	Sm	-	-
		A119	Varieties	Lumina	CRB010	NLD	Cebeco Zaden BV	2001	Cv	Dry	Ss	af	W	Sm	-	-
		A121	Varieties	Astrid		DNK	Danisco Seed	2007	Cv	Dry	Ws	af	W	Sm	-	-
		A122	Varieties	Pawnee		FRA	Serasem	2006	Cv	Dry	Ws	af	W	Sm	-	-
		A123	Varieties	ISARD		FRA	A. Obtention	2005	Cv	Dry	Ws	af	W	Sm	-	-
		A124	Varieties	EDEN		DNK	Danisco Seed	2004	Cv	Dry	Ss	af	W	Sm	-	-
		A147	Varieties	886/01		FRA	INRA	-	Bl	Dry	Ws	af	W	Sm	-	-
		A148	Varieties	DOVE HR		FRA	INRA	-	Bl	Dry	Ws	-	-	Sm	-	-
		A149	Varieties	Alixor		FRA	Momont	2007	Cv	Dry	Ss	af	W	Sm	-	-
		A150	Varieties	Amical		FRA	Laboulet	2002	Cv	Dry	Ss	af	W	Sm	-	-
		A151	Varieties	Antares		FRA	Serasem	2007	Cv	Dry	Ss	af	W	Sm	-	-
		A152	Varieties	Belote		FRA	F.Desprez	2006	Cv	Dry	Ss	af	W	Sm	-	-
		A153	Varieties	Marignan		FRA	Unisigma	2007	Cv	Dry	Ss	af	W	Sm	-	-
		A154	Varieties	Safranos		NLD	Cebeco Zaden BV	2007	Cv	Dry	Ss	af	W	Sm	-	-
		A155	Varieties	Hardy		FRA	Serasem	2001	Cv	Dry	Ss	af	W	Sm	-	-
