# Supplementary material for: Genome-wide association mapping of partial resistance to Aphanomyces euteiches in pea
Source: BMC Genomics. 2016 Feb 20;17:124. doi: 10.1186/s12864-016-2429-4 (PMC4761183; doi:10.1186/s12864-016-2429-4)
Supplement: Additional file 2: — Simple sequence repeat (SSR) markers used to genotype the pea-Aphanomyces collection. (a) main Aphanomyces resistance quantitative trait loci (QTL) defined in [43]. (XLSX 14 kb) [file 12864_2016_2429_MOESM2_ESM.xlsx]

## Sheet: AddFile2
LG	Marker	Position on the consensus map of Hamon et al., [43] (cM)	Marker associated with Aphanomyces resistance, earliness or heigth QTL detected by linkage mapping (a)	Number of alleles in the Pea-Aphanomyces collection
I	AA121	-	Ae-Ps1.3	10
	AD147	53.09		14
	AB56	103.71	Ae-Ps1.2	16
	D21	107.3	Ae-Ps1.2	15
			MQTL-Ae3
			Flo-Ps1.2
	AF016458	124.82	Ae-Ps1.2	7
			MQTL-Ae3
II	AD148	45.76		15
	AA372.1	70.36	Ae-Ps2.2	14
			MQTL-Ae5/Ae6
	AB112	78.17	Ae-Ps2.2	12
			MQTL-Ae5/Ae6
			Flo-Ps2.2
	AD83	82.04	MQTL-Ae5/Ae6	4
	AB33	82.24	MQTL-Ae5/Ae6	13
	AB149	169.78		10
	AB40	182.7	Flo-Ps2.3	7
III	AA175	35.2	MQTL-Ae8/Ae9	11
	AB28	44.69	Flo-Ps3.1	7
	AB92	-	MQTL-Ae8/Ae9	10
	AD57	66.6	Ae-Ps3.1	6
			MQTL-Ae8/Ae9
	A6	133.39		4
	AA278	133.81		5
	AA5	162.02	Ae-Ps3.2	8
	AD270	-		14
IV	AA174	28.35	Ae-Ps4.1	13
			MQTL-Ae12
	AD186	42.14	Ae-Ps4.1	15
			MQTL-Ae12
	AB31	65.78		15
	AA122	153.02	Ae-Ps4.4	14
			Flo-Ps4.1
	AC22	171.05	MQTL-Ae15	7
V	AA81	0	Ae-Ps5.1	7
			MQTL-Ae16/Ae17
	AD68	12.81	MQTL-Ae16/Ae17	4
	AB47	24.75	MQTL-Ae16/Ae17	7
	SugTrans	45.82		2
	AA475	59.21		11
	AB146	106.83		10
	AA460	154.57	Flo-Ps5.1	6
VI	AC74	31		7
	AD51	32.42	Ae-Ps6.1	7
	AD59	92.23		6
	AA335	-		7
VII	AA90	50.9	Ae-Ps7.2	10
	AD56	96.44		11
	AA317	150.44	Ae-Ps7.5	12
			Ae-Ps7.6
	AA505	149.45		9
	AB27	172.72	Ae-Ps7.6	9
			MQTL-Ae25/Ae26
	AB136	182.51	MQTL-Ae25/Ae26	9
	AB122	184.08	Ae-Ps7.6	9
			MQTL-Ae25/Ae26
	AD53	187.52	Ae-Ps7.6	13
	AA387	188.88	Ae-Ps7.6	10
			MQTL-Ae25/Ae26
	AB101	202.06	Ae-Ps7.6	11
			MQTL-Ae25/Ae26
			MQTL-Morpho1
	Clpser	-		2
