# Supplementary material for: Genome-wide association mapping of partial resistance to Aphanomyces euteiches in pea
Source: BMC Genomics. 2016 Feb 20;17:124. doi: 10.1186/s12864-016-2429-4 (PMC4761183; doi:10.1186/s12864-016-2429-4)
Supplement: Additional file 4: — Statistical analysis results of Aphanomyces resistance, earliness and height scoring data in the pea-Aphanomyces collection. (a) CC: controlled condition experiment, Field: Infested field experiment, RRI: Root rot index, ADI1: First aerial decline index, ADI2: Second aerial decline index, FLO1: date to 50 % bloom, FLO2: date to 100 % bloom, RIPE: date to 100 % dried plants, HT: height of plants, 09 to 13: year of experiment, All: global variables over all field environments, DI: Dijon-Epoisses, Burgundy, France, RI: Riec-sur-Belon, Brittany, France, REN: Rennes-Le Rheu, Brittany, France, KEN: Kendrick, ID, USA, ‘$’ Residual normality statistics are not exact but graphs of residuals are correct, (b) Mean, minimum, maximum and standard error in the pea-Aphanomyces collection; (c) ANOVA significance p-value codes: 0 < ‘***’ < 0.001≤ ‘**’ < 0.01≤‘*’ < 0.05≤ ‘ns’ < 1; (d): Genotype effect; (e): Replicate effect; (f): Environment effect; (g): Genotype x Environment interaction effect; (h) mean-based heritability. (XLSX 16 kb) [file 12864_2016_2429_MOESM4_ESM.xlsx]

## Sheet: AddFile4
Variable (a)		Number of lines	Number of observations	Mean (b)	Min (b)	Max (b)	SE (b)	Adjusted r² model	G effect (c,d)	R effect (c,e)	E effect (c,f)	GxE effect (e,g)	h² (h)
CC_RRI_09_Ae109	$	158	631	2.8	0.33	3.83	0.2	0.73	***	***			0.91
CC_RRI_09_RB84		158	623	3.38	2	4.59	0.2	0.64	***	***			0.86
CC_RRI_13_RB84		175	520	3.19	1.84	4.35	0.3	0.6	***	***			0.78
Field_RRI_All	$	175	4115	2.7	1.79	3.66	0.3	0.65	***	***	***	***	0.92
Field_RRI_DI_10		170	492	2.67	1.54	3.7	0.2	0.6	***	***			0.78
Field_RRI_DI_11		175	523	2.87	1.83	4.04	0.2	0.71	***	***			0.88
Field_RRI_DI_12		175	525	2.56	1.63	3.93	0.2	0.56	***	***			0.78
Field_RRI_DI_13		175	525	1.95	1.08	3.59	0.3	0.36	***	***			0.61
Field_RRI_RI_10		172	478	2.94	1.55	4.11	0.3	0.45	***	***			0.65
Field_RRI_RI_11		175	522	3.18	0.95	4.8	0.3	0.52	***	***			0.73
Field_RRI_RI_12		175	511	3.51	2.04	4.55	0.2	0.57	***	***			0.78
Field_RRI_RI_13		175	525	1.93	0.77	3.15	0.4	0.12	**	ns			0.28
Field_ADI1_All	$	155	4640	3	1.78	4.63	0.4	0.77	***	***	***	***	0.81
Field_ADI1_DI_10		170	491	2.86	0.33	6.67	0.6	0.61	***	ns			0.82
Field_ADI1_DI_11		175	519	4.7	1.72	8.09	0.4	0.79	***	ns			0.92
Field_ADI1_DI_12	$	175	522	1.94	0.4	4.1	0.3	0.68	***	*			0.86
Field_ADI1_DI_13		175	525	2.76	0.74	5.07	0.4	0.61	***	***			0.82
Field_ADI1_RI_10		173	461	3.47	1.81	5.67	0.6	0.23	***	***			0.35
Field_ADI1_RI_11		174	480	3.09	1.67	4.58	0.4	0.34	***	**			0.57
Field_ADI1_RI_12		174	514	3.99	0	6.31	0.4	0.71	***	*			0.88
Field_ADI1_RI_13		175	525	1.66	0.48	3.34	0.4	0.3	***	***			0.44
Field_ADI1_KEN_12		174	519	1.81	0.81	2.98	0.3	0.25	***	***			0.47
Field_ADI2_All	$	175	4117	4.68	3.19	6.27	0.5	0.8	***	***	***	***	0.84
Field_ADI2_DI_10		170	489	6.73	4.47	8.69	0.3	0.73	***	*			0.89
Field_ADI2_DI_12		175	517	4.03	0.56	7.19	0.3	0.89	***	ns			0.96
Field_ADI2_DI_13		175	513	5.05	1.9	7.23	0.5	0.65	***	***			0.83
Field_ADI2_RI_10		162	351	4.68	3.57	5.52	0.4	0.18	*	ns			0.29
Field_ADI2_RI_11		172	452	4.51	2.63	6.1	0.5	0.34	***	***			0.55
Field_ADI2_RI_12		175	523	6.07	4.01	8.34	0.4	0.59	***	***			0.81
Field_ADI2_RI_13		175	523	3.8	1.9	5.9	0.4	0.45	***	***			0.7
Field_ADI2_KEN_12		174	522	2.5	1.11	3.67	0.3	0.3	***	***			0.55
FLO1_REN_All	$	175	1020	144.87	129.6	165.5	0.6	0.93	***	***	ns	***	0.9
FLO1_REN_10	$	175	489	144.85	131.19	167.33	1	0.9	***	***			0.96
FLO1_REN_12	$	175	525	144.87	127	163.67	0.4	0.99	***	*			1
FLO2_REN_All	$	175	1023	172.34	162.17	186.83	0.6	0.94	***	***	***	***	0.89
FLO2_REN_10	$	175	492	169.68	160	182.67	1	0.86	***	**			0.95
FLO2_REN_12	$	175	525	175.1	160	191	0.6	0.97	***	ns			0.99
RIPE_REN_All	$	175	1008	201.22	190.81	208.43	0.7	0.94	***	**	***	***	0.87
RIPE_REN_10		175	498	194.92	185.4	205.33	1.2	0.71	***	ns			0.87
RIPE_REN_12	$	173	512	207.52	191.94	212.19	0.7	0.83	***	***			0.93
HT_REN_All	$	175	1015	98.49	62.08	178.33	2.2	0.94	***	***	***	***	0.95
HT_REN_10	$	175	496	94.18	60	165	3.3	0.92	***	***			0.97
HT_REN_12		175	517	102.81	60	191.67	2.8	0.96	***	***			0.98
