# Supplementary material for: Genome-wide association mapping of partial resistance to Aphanomyces euteiches in pea
Source: BMC Genomics. 2016 Feb 20;17:124. doi: 10.1186/s12864-016-2429-4 (PMC4761183; doi:10.1186/s12864-016-2429-4)
Supplement: Additional file 7: — Variable contribution in the two first Multiple Factor Analysis (MFA) principal components. (a) Variables are coded as described in Additional file 4, (b) percentage of variable contribution in the construction of the MFA axis, ‘*’: the six highest contributions; (c) cos2 indicates the representation quality of the variable on the MFA axis, ‘*’: 0.2 < cos2 < 0.5, ‘**’: cos2 > 0.5; (d) correlation between variable and MFA axis, ‘*’: 0.5 < r 2 < 0.8, ‘**’: r 2 > 0.8. (XLSX 17 kb) [file 12864_2016_2429_MOESM7_ESM.xlsx]

## Sheet: AddFile7
	Dim1 (44.13%)								Dim2 (11.89%)
Variables (a)	Contribution	(b)	Cos²	(c)	Correlation	(d)		Variables	Contribution	(b)	Cos²	(c)	Correlation	(d)
Field_ADI1_11_DI	0.374121		0.0580347		0.240904			Field_ADI2_12_RI	0.00763912		0.00029297		0.0171164
Field_ADI1_11_RI	0.48382		0.0754001		0.274591			Field_RRI_13_RI	0.0306919		0.00152168		-0.0390087
Field_ADI2_11_RI	0.759702		0.108165		0.328884			Field_ADI1_12_KEN	0.169676		0.00708657		0.0841817
Field_ADI2_10_RI	1.028		0.160853		0.401065			Field_ADI2_13_DI	0.175213		0.00671964		0.0819734
Field_ADI1_10_RI	1.18922		0.185615		0.430831			Field_RRI_13_DI	0.420257		0.020836		-0.144347
Field_ADI2_12_KEN	1.37611		0.196344		0.443107			Field_ADI2_12_KEN	0.453776		0.0174436		0.132074
Field_RRI_13_RI	1.45707		0.268134	*	0.517817	*		Field_RRI_12_DI	0.583938		0.0289512		-0.170151
CC_RRI_09_Ae109	1.67749		0.1026		0.320313			Field_RRI_11_DI	0.636831		0.0315737		-0.17769
Field_ADI1_13_RI	1.9768		0.306647	*	0.553757	*		Field_RRI_11_RI	0.744166		0.0368953		-0.192081
Field_RRI_12_RI	2.40477		0.442531	*	0.66523	*		Field_ADI2_10_RI	0.758907		0.0319929		0.178866
Field_RRI_10_RI	2.5502		0.471611	*	0.686739	*		Field_RRI_10_RI	0.809725		0.0403439		-0.200858
Field_ADI1_12_KEN	2.63132		0.407906	*	0.638675	*		Field_ADI1_13_DI	0.899919		0.0376105		0.193934
Field_RRI_13_DI	2.77863		0.511331	**	0.715074	*		Field_RRI_All	0.951655		0.0471824		-0.217215
Field_ADI2_10_DI	2.95453		0.417629	*	0.646242	*		Field_RRI_10_DI	1.11701		0.0558454		-0.236316
Field_RRI_10_DI	3.15348		0.585184	**	0.764973	*		Field_ADI1_12_DI	1.3933		0.0582306		0.24131
Field_RRI_11_RI	3.4467		0.634271	**	0.796411	**		Field_RRI_12_RI	1.62154		0.0803948		-0.28354
Field_RRI_12_DI	3.46479		0.637599	**	0.798498	**		Field_ADI2_13_RI	1.81597		0.0696449		0.263903
Field_RRI_11_DI	3.56691		0.656392	**	0.81018	**		Field_ADI1_12_RI	1.90492		0.0799865		0.282819
Field_ADI1_12_RI	3.59182		0.559789	**	0.74819	*		Field_ADI1_10_RI	1.9393		0.0815502		0.28557
Field_ADI1_13_DI	3.62783		0.56276	**	0.750173	*		Field_ADI2_12_DI	2.00298		0.0768169		0.277159
Field_ADI1_12_DI	3.6727		0.56972	**	0.754798	*		Field_ADI1_13_RI	2.15087		0.0898916		0.299819
Field_ADI2_13_RI	3.87019		0.550913	**	0.742235	*		Field_ADI1_10_DI	3.2353		0.133076		0.364796
Field_ADI2_12_RI	3.89599		0.554585	**	0.744705	*		Field_ADI2_All	3.2356		0.12409		0.352264
Field_ADI1_10_DI	3.91648		0.597931	**	0.77326	*		Field_ADI1_11_DI	3.90752		0.163308		0.404113
Field_ADI2_12_DI	3.99613		0.56884	**	0.754215	*		Field_ADI2_10_DI	4.33599		0.165128		0.406359
Field_RRI_All	4.39751	*	0.80924	**	0.899578	**		Field_ADI1_All	5.41536	*	0.226325	*	0.475737
Field_ADI1_All	4.40115	*	0.682719	**	0.826268	**		Field_ADI1_11_RI	7.71339	*	0.323864	*	0.569091	*
Field_ADI2_13_DI	4.64033	*	0.660541	**	0.812737	**		Field_ADI2_11_RI	7.76301	*	0.297784	*	0.545696	*
Field_ADI2_All	5.67191	*	0.807384	**	0.898545	**		CC_RRI_09_Ae109	10.9386	*	0.180251		-0.42456
CC_RRI_13_RB84	7.60112	*	0.426278	*	0.6529	*		CC_RRI_09_RB84	15.617	*	0.254925	*	-0.504901	*
CC_RRI_09_RB84	9.44317	*	0.572141	**	0.7564	*		CC_RRI_13_RB84	17.25	*	0.260636	*	-0.510525	*
