# Supplementary material for: Genome-wide association mapping of partial resistance to Aphanomyces euteiches in pea
Source: BMC Genomics. 2016 Feb 20;17:124. doi: 10.1186/s12864-016-2429-4 (PMC4761183; doi:10.1186/s12864-016-2429-4)
Supplement: Additional file 11: — Genetic loci associated with Aphanomyces resistance, earliness and plant height detected by genome-wide association mapping using the MLMM method. (a) Genetic positions are estimated on the genetic map resulting from the projection of the marker map from Hamon et al. [43] onto the consensus map from Tayeh et al. [49]; (b) A linkage disequilibrium (LD) block is designed with all markers in LD (r 2 > 0.2) with the associated marker. LD blocks are named in consecutive numerical order following their linkage group (LG) name and their genetic position; (c) Aphanomyces resistance and earliness Meta-QTL (quantitative trait loci) described in [43]; (d) Initial QTL for Aphanomyces resistance and earliness before meta-analysis described in [41, 43]; (e) Trait-associated marker(s) and their genetic position(s) in the LD blocks. PsCam- markers are SNPs developed by Tayeh et al. [49], Af is a morphological gene involved in leaves shape, other markers are SSRs (detected allele in brackets); (f) Minor allele frequency (MAF) of each detected marker in the collection; (g) Variables are coded as described in Additional file 4; (h) significant p-value of the marker-trait association < 2.5E-5; (i) mean value of the trait corrected with the effect of all markers included in the MLMM analysis; (j) allelic effect of the marker on the variable, the sign depends on the allele code; (k) standard error at the marker around the mean value of the trait in the collection. (XLSX 32 kb) [file 12864_2016_2429_MOESM11_ESM.xlsx]

## Sheet: AddFile11
LG	LD block name (a,b)	LD block interval (cM) (a)	Aphanomyces resistance or earliness Meta-QTL co-localizing with LD block (c)	Aphanomyces resistance, earliness or heigth QTL detected by linkage mapping co-localizing with LD block (d)	Trait-associated marker (e)	Genetic position (cM) (e)	MAF (%) (f)	Nb associated traits (Aphanomyces resistance + Earliness/Height)	Disease associated traits (g)	p-value (h)	Morphological or developmental associated traits (g)	p-value (h)	Intercept (i)	Allelic effect (j)	SE (k)
I	I.1	38.5 - 39	MQTL-Morpho1	Ae-Ps1.3, Flo-Ps1.1	PsCam047171_30305_572	38.7	24	1 + 0	Field_ADI1_10_RI	2.25351e-05	-	-	4.10617	-0.256138	0.0586407
	I.2	73.85 - 74.3	MQTL-Ae2	Ae-Ps1.2, Flo-Ps1.2	AB56 (379)	73.85	8	1 + 0	Field_ADI1_13_RI	3.31944e-05	-	-	2.1929	0.246298	0.0576595
	I.3	82.4 - 84.3	MQTL-Morpho2	Ae-Ps1.2, Flo-Ps1.2	PsCam045028_28759_2059	83.1	37	1 + 0	Field_ADI2_10_DI	9.08537e-08	-	-	8.52403	-0.346629	0.0617706
	I.4	85.6 - 87.2	MQTL-Ae3, MQTL-Morpho2	Ae-Ps1.2, Flo-Ps1.2	Af	85.6	46	1 + 0	Field_RRI_12_DI	4.75851e-06	-	-	2.51577	0.148153	0.0312908
	I.5	88.2 - 90.4	MQTL-Ae3, MQTL-Morpho2	Ae-Ps1.2, Flo-Ps1.2	PsCam027153_15841_364	88.2	43	1 + 0	Field_ADI1_12_DI	2.53404e-05	-	-	1.76249	-0.206111	0.0474916
					PsCam044835_28587_1878	89.1	44	5 + 0	Field_ADI1_All	7.85511e-11	-	-	3.2623	-0.292038	0.0419185
									Field_ADI1_13_DI	2.53402e-10	-	-	3.64436	-0.425221	0.0630426
									Field_ADI1_12_RI	2.60928e-06	-	-	4.50338	-0.449029	0.0921415
									Field_ADI2_All	8.27308e-06	-	-	4.76466	-0.223986	0.0486318
									MFA.Dim.2	1.00726e-05	-	-	0.577139	-0.364504	0.0799641
II	II.1	41 - 42.7		Ae-Ps2.2	PsCam033694_19257_1741	42.1	41	4 + 0	Field_ADI1_12_DI	1.97748e-07	-	-	1.76249	0.258472	0.0475002
									Field_ADI2_11_RI	7.76953e-07	-	-	4.00616	0.327711	0.0637045
									Field_ADI1_All	2.42948e-06	-	-	3.2623	0.196732	0.0402363
									Field_ADI2_All	9.45784e-06	-	-	4.76466	0.232214	0.0507665
					PsCam011257_7650_1194	42.7	22	0 + 1	-	-	FLO1_12_REN	3.30994e-06	133.383	-1.71806	0.356264
	II.2	45.2 - 45.5	MQTL-Ae6	Ae-Ps2.2, Flo-Ps2.2	PsCam059543_39701_683	45.2	8	0 + 1	-	-	FLO1_12_REN	6.29078e-16	133.383	12.7955	1.4197
	II.3	45.5 - 46.3	MQTL-Ae6	Ae-Ps2.2, Flo-Ps2.2	AB33 (388)	45.9	8	0 + 1	-	-	FLO1_10_REN	1.94557e-17	152.556	-5.85866	0.612194
					PsCam035741_20914_1106	46.3	9	0 + 1	-	-	FLO1_12_REN	2.15389e-09	133.383	-8.40003	1.32228
	II.4	46.9 - 47.7	MQTL-Ae6	Ae-Ps2.2	PsCam042382_26450_3953	47.4	26	0 + 1	-	-	FLO1_10_REN	6.02378e-08	152.556	2.1767	0.382821
	II.5	67.6 - 68.1			PsCam043114_27143_892	68.1	6	0 + 1	-	-	FLO2_10_REN	3.89958e-10	177.174	2.52506	0.377942
	II.6	101.8 - 103.7		Flo-Ps2.3	PsCam009577_6385_812	103.3	14	0 + 1	-	-	RIPE_10_REN	7.73523e-06	207.375	-1.09435	0.236593
	II.7	112.75 - 112.9			PsCam010896_7359_1404	112.75	17	1 + 0	Field_RRI_13_DI	7.50523e-06	-	-	2.0119	-0.206578	0.0446305
III	III.1	8.5 - 10.2			PsCam037306_22398_891	9.6	13	1 + 0	Field_ADI1_12_DI	2.24083e-05	-	-	1.76249	-0.321728	0.0736195
	III.2	22.4 - 27.8	MQTL-Ae8, MQTL-Morpho4	Ae-Ps3.1a, Flo-Ps3.1	PsCam017207_10682_389	22.4	6	0 + 2	-	-	RIPE_10_REN	9.93781e-13	207.375	-2.87641	0.370691
									-	-	FLO1_12_REN	7.64283e-09	133.383	-3.4228	0.560614
					PsCam049584_32211_1847	22.4	7	0 + 1	-	-	FLO2_10_REN	8.49726e-12	177.174	-2.88483	0.390723
					PsCam043138_27166_413	27.3	7	1 + 3	Field_ADI1_12_DI	1.12546e-10	-	-	1.76249	0.606959	0.08784
									-	-	FLO2_12_REN	1.18346e-10	188.78	-5.34622	0.776102
									-	-	FLO1_10_REN	1.11976e-06	152.556	-2.58197	0.509885
									-	-	RIPE_12_REN	4.63278e-06	212.133	-2.14741	0.452956
	III.3	31 - 32.6	MQTL-Ae9	Ae-Ps3.1a	PsCam035590_20765_380	31.6	48	4 + 0	Field_RRI_All	7.86307e-11	-	-	2.37999	0.172116	0.0247272
									MFA.Dim.1	1.50543e-08	-	-	-1.78095	0.559269	0.0937629
									Field_RRI_11_RI	9.92253e-08	-	-	2.5152	0.229523	0.0411482
									Field_RRI_10_DI	5.77851e-06	-	-	2.37908	0.171455	0.0365364
	III.4	32.6 - 32.7	MQTL-Ae9	Ae-Ps3.1a	PsCam023109_13003_2421	32.7	42	3 + 0	Field_RRI_12_RI	1.22735e-06	-	-	3.35135	0.174465	0.0345919
									Field_RRI_12_DI	6.18838e-06	-	-	2.51577	0.137068	0.0293272
									Field_RRI_10_RI	1.81223e-05	-	-	2.47534	0.189855	0.0429519
	III.5	32.8 - 33.9	MQTL-Ae9	Ae-Ps3.1a	PsCam011358_7733_760	33.8	37	0 + 1	-	-	RIPE_10_REN	1.62826e-06	207.375	-1.2145	0.243729
	III.6	37.3 - 38.4		Ae-Ps3.1a	PsCam034645_20018_1507	38.3	42	2 + 0	Field_ADI2_13_DI	3.24667e-12	-	-	5.48345	-0.453344	0.0599741
									Field_ADI1_13_DI	1.15607e-08	-	-	3.64436	-0.364086	0.0605473
	III.7	38.7 - 39.2		Ae-Ps3.1a	PsCam056354_37186_567	39.2	23	1 + 0	Field_ADI1_10_RI	6.79088e-06	-	-	4.10617	0.274697	0.0590111
	III.8	43.5 - 43.7		Ae-Ps3.1a	AB92 (370)	43.5	22	1 + 0	Field_ADI2_10_DI	1.94443e-07	-	-	8.52403	0.361514	0.0663139
	III.9	43.8 - 46.15		Ae-Ps3.1a	PsCam030789_18160_162	44.6	35	2 + 0	Field_ADI1_All	4.90767e-07	-	-	3.2623	-0.217183	0.0414252
									Field_ADI1_13_RI	2.62206e-06	-	-	2.1929	-0.137962	0.0283099
	III.10	62.5 - 64.1	MQTL-Ae10	Ae-Ps3.1b	PsCam045079_28804_1964	63.1	20	1 + 0	Field_ADI1_12_RI	8.97809e-06	-	-	4.50338	-0.535634	0.116762
	III.11	64.4 - 67.1	MQTL-Ae10	Ae-Ps3.1b	PsCam012833_8640_2918	65.9	21	0 + 1	-	-	HT_10_REN	8.33e-06	95.7922	-6.48184	1.40784
	III.12	70.4 - 72.6	MQTL-Ae10		PsCam012453_8457_2872	72.1	16	1 + 0	Field_RRI_11_RI	6.57774e-06	-	-	2.5152	0.263185	0.0564951
	III.13	76.4 - 78.1		Ae-Ps3.2, HT-Ps3.1	PsCam051345_33851_551	76.8	14	0 + 1	-	-	RIPE_10_REN	1.51764e-06	207.375	-1.26881	0.253827
	III.14	91.1 - 91.7		Ae-Ps3.2	PsCam011571_7892_294	91.5	23	1 + 0	Field_ADI1_13_RI	6.82954e-06	-	-	2.1929	0.164535	0.0353635
	III.15	96.5 - 97.4		Ae-Ps3.2	PsCam043293_27312_1261	96.8	33	1 + 0	Field_ADI1_10_RI	1.24042e-06	-	-	4.10617	-0.283652	0.0562534
					PsCam011467_7813_1433	97.1	40	1 + 0	Field_ADI2_13_DI	4.47347e-06	-	-	5.48345	0.274395	0.0577024
	III.16	100.4 - 103.7		Ae-Ps3.2	PsCam043018_27052_1394	101.2	43	0 + 1	-	-	RIPE_10_REN	4.2324e-07	207.375	-0.939838	0.178034
	III.17	130.6 - 133			PsCam038309_23348_747	132	6	0 + 1	-	-	HT_12_REN	1.61924e-23	92.1287	34.6114	2.94251
					PsCam035617_20792_637	132	8	0 + 1	-	-	HT_10_REN	3.76e-26	95.7922	30.6496	2.40902
	III.18	134 - 134.6			PsCam034256_19681_301	134.6	5	0 + 1	-	-	FLO1_12_REN	4.32517e-07	133.383	2.92431	0.554447
IV	IV.1	3.7 - 3.8			PsCam000404_355_3214	3.8	10	1 + 0	Field_RRI_11_DI	5.90275e-07	-	-	3.24195	-0.289313	0.0556354
	IV.2	5.9 - 7.5		Ae-Ps4.1	PsCam050850_33409_1793	5.9	5	1 + 0	Field_ADI2_12_KEN	2.54999e-05	-	-	1.76154	0.337514	0.0778689
	IV.3	10.6 - 12.3		Ae-Ps4.1	PsCam036087_21236_2392	11.4	46	1 + 0	Field_RRI_13_DI	2.17304e-05	-	-	2.0119	0.162858	0.0372304
	IV.4	22.1 - 22.7		Ae-Ps4.1	PsCam003906_2976_359	22.1	42	1 + 0	Field_ADI2_13_DI	1.69214e-05	-	-	5.48345	-0.280375	0.0631426
	IV.5	61.6 - 61.6	MQTL-Ae14	Ae-Ps4.3, Ae-Ps4.4	PsCam039023_24009_852	61.6	8	1 + 0	CC_RRI_09_Ae109	1.60175e-06	-	-	1.3726	-0.274339	0.0548536
	IV.6	67.2 - 67.9		Ae-Ps4.4	PsCam018415_11127_149	67.6	14	1 + 0	Field_ADI1_13_RI	3.85096e-08	-	-	2.1929	-0.224412	0.038843
	IV.7	68.7 - 69.3		Ae-Ps4.4	PsCam001188_1003_335	69.3	16	1 + 0	Field_RRI_13_DI	5.99984e-08	-	-	2.0119	0.264194	0.0464858
	IV.8	76.1 - 76.2		Ae-Ps4.5, Flo-Ps4.1	PsCam036906_22019_1424	76.2	8	1 + 0	CC_RRI_09_Ae109	8.81874e-28	-	-	1.3726	0.806333	0.0592977
	IV.9	105.7 - 106.4		HT-Ps4.1	PsCam038042_23094_246	106.2	46	1 + 0	Field_ADI2_10_DI	1.27166e-05	-	-	8.52403	-0.264276	0.0585826
	IV.10	109.3 - 110.7		HT-Ps4.1	PsCam000016_12_4286	109.8	49	1 + 0	Field_ADI1_12_DI	5.01616e-06	-	-	1.76249	-0.216242	0.0457495
	IV.11	112.05 - 112.5		HT-Ps4.1	PsCam030702_18121_172	112.3	24	1 + 0	Field_RRI_12_DI	7.46402e-06	-	-	2.51577	-0.16702	0.0360739
				HT-Ps4.1	PsCam030723_18124_1544	112.3	25	1 + 0	Field_ADI1_12_KEN	2.64129e-05	-	-	1.82715	0.177828	0.0411091
	IV.12	112.5 - 112.8		HT-Ps4.1	PsCam042808_26850_709	112.6	23	1 + 0	Field_RRI_All	8.09776e-06	-	-	2.37999	0.129089	0.0280028
				HT-Ps4.1	PsCam043503_27507_1032	112.6	25	1 + 0	MFA.Dim.1	1.349e-06	-	-	-1.78095	0.511549	0.101876
	IV.13	115.4 - 115.4		HT-Ps4.1	PsCam053795_35577_1738	115.4	32	1 + 0	CC_RRI_13_RB84	3.88882e-06	-	-	2.72648	0.167311	0.0349938
V	V.1	64.8 - 65.3		Ae-Ps5.2	PsCam038363_23400_360	65	43	1 + 0	MFA.Dim.1	1.26081e-05	-	-	-1.78095	0.423723	0.094021
	V.2	75.8 - 76.1	MQTL-Ae18	Ae-Ps5.2, HT-Ps5.1	PsCam000007_4_886	75.9	34	1 + 0	Field_ADI2_13_DI	2.34204e-05	-	-	5.48345	0.264992	0.0607638
	V.3	88 - 88	MQTL-Ae19	Ae-Ps5.3	PsCam042225_26317_1763	88	11	1 + 0	Field_ADI2_10_DI	8.57492e-07	-	-	8.52403	-0.462391	0.0901219
VI	VI.1	17.4 - 17.5	MQTL-Ae21	Ae-Ps6.1	AC74 (137)	17.5	27	1 + 0	Field_RRI_10_RI	2.36502e-05	-	-	2.47534	0.163428	0.0375243
	VI.2	39.1 - 39.8	MQTL-Ae22	Ae-Ps6.2	PsCam013085_8857_1728	39.3	25	1 + 0	Field_ADI2_13_DI	3.35583e-06	-	-	5.48345	0.298678	0.0619465
	VI.3	84.2 - 85		Ae-Ps6.4	AA335 (229)	85	30	0 + 1	-	-	FLO2_10_REN	1.0303e-09	177.174	-1.59372	0.245306
	VI.4	87.4 - 88.4			PsCam000034_29_2253	88.3	31	1 + 0	Field_ADI1_12_DI	6.89363e-07	-	-	1.76249	-0.295152	0.0570553
	VI.5	99.8 - 100.7			PsCam009689_6479_476	100	25	1 + 0	Field_ADI2_13_DI	4.4708e-07	-	-	5.48345	-0.365386	0.0693324
VII	VII.1	17.8 - 18.8		Ae-Ps7.2	PsCam033911_19410_3600	18.8	26	1 + 0	Field_ADI2_13_DI	5.74071e-07	-	-	5.48345	0.322817	0.0618921
	VII.2	38.8 - 40.1	MQTL-Ae24	Ae-Ps7.3	PsCam000133_116_1343	39.9	49	1 + 0	Field_ADI1_12_RI	3.99003e-07	-	-	4.50338	0.530201	0.100277
	VII.3	42.3 - 42.8		Ae-Ps7.4	PsCam037992_23044_806	42.6	45	1 + 0	Field_ADI2_10_DI	3.13984e-07	-	-	8.52403	0.354894	0.0663443
					PsCam039102_24080_996	42.6	49	0 + 1	-	-	HT_12_REN	2.55083e-05	92.1287	8.10072	1.86898
					PsCam034444_19834_358	42.6	47	0 + 1	-	-	HT_10_REN	5e-06	95.7922	-6.42327	1.35995
					PsCam023077_12977_819	42.8	44	1 + 0	Field_ADI2_13_DI	2.1032e-09	-	-	5.48345	-0.419054	0.0658656
	VII.4	49.8 - 51.3			PsCam046153_29672_848	50.5	43	0 + 1	-	-	FLO2_10_REN	2.05864e-06	177.174	-0.9144	0.18542
	VII.5	57.5 - 58.1			PsCam049829_32444_1381	57.7	42	0 + 2	-	-	FLO2_12_REN	3.68736e-08	188.78	-2.47253	0.427579
									-	-	FLO2_10_REN	2.20771e-06	177.174	-0.996099	0.202636
	VII.6	59.7 - 60.3		Ae-Ps7.5	PsCam011881_8108_513	59.7	8	1 + 0	Field_RRI_12_RI	1.50305e-05	-	-	3.35135	-0.241428	0.0540664
	VII.7	65 - 65.5	MQTL-Ae25	Ae-Ps7.5	PsCam022983_12922_354	65.5	39	1 + 0	CC_RRI_09_RB84	5.39626e-12	-	-	3.0156	0.280659	0.0374128
	VII.8	67.75 - 69.2	MQTL-Ae25	Ae-Ps7.5, Ae-Ps7.6a	PsCam011266_7658_455	68.8	45	1 + 0	CC_RRI_13_RB84	7.3353e-11	-	-	2.72648	0.256052	0.0367032
	VII.9	70.1 - 70.55		Ae-Ps7.5, Ae-Ps7.6a	PsCam043617_27613_310	70.3	21	0 + 1	-	-	FLO2_10_REN	1.04737e-06	177.174	-1.09276	0.215006
	VII.10	70.7 - 70.8		Ae-Ps7.6a	PsCam000043_37_605	70.8	26	1 + 0	CC_RRI_13_RB84	1.01953e-07	-	-	2.72648	0.185911	0.0333536
	VII.11	72.7 - 73.7		Ae-Ps7.6a	PsCam044935_28677_577	73.1	47	1 + 0	Field_RRI_12_RI	7.08788e-07	-	-	3.35135	0.193153	0.0374016
	VII.12	80.5 - 80.9	MQTL-Ae26	Ae-Ps7.6a	PsCam051731_34191_118	80.9	18	0 + 1	-	-	FLO1_12_REN	4.99131e-06	133.383	1.54643	0.327094
	VII.13	82.6 - 83.1		Ae-Ps7.6a	AA387 (469)	83	15	1 + 0	Field_RRI_12_RI	3.138e-07	-	-	3.35135	0.293905	0.0550355
					AA387 (480)	83	15	1 + 0	Field_ADI1_10_RI	3.12448e-08	-	-	4.10617	-0.396145	0.0680458
					AA387 (501)	83	12	0 + 2	-	-	RIPE_10_REN	1.44064e-12	207.375	-1.99132	0.258801
									-	-	FLO2_10_REN	9.52434e-11	177.174	-2.08343	0.300042
	VII.14	83.5 - 84.1		Ae-Ps7.6a, Ae-Ps7.6b	AB101 (390)	83.5	11	2 + 0	Field_ADI2_11_RI	3.61224e-06	-	-	4.00616	0.433078	0.0902206
									MFA.Dim.2	1.47645e-05	-	-	0.577139	0.480732	0.107616
	VII.15	85.5 - 85.8		Ae-Ps7.6b	PsCam050334_32923_389	85.5	41	1 + 0	Field_ADI1_13_RI	4.81119e-06	-	-	2.1929	-0.133071	0.0281083
	VII.16	86.2 - 86.9			PsCam002799_2218_177	86.4	42	4 + 4	-	-	RIPE_10_REN	5.01844e-13	207.375	-1.53011	0.194203
									-	-	FLO1_10_REN	1.2444e-17	152.556	-4.68414	0.485779
									-	-	RIPE_12_REN	2.68604e-17	212.133	-3.39351	0.357094
									-	-	FLO2_12_REN	2.68423e-15	188.78	-5.49172	0.62779
									Field_ADI1_All	9.49316e-08	-	-	3.2623	0.323532	0.0578732
									Field_ADI2_All	1.14576e-07	-	-	4.76466	0.382166	0.0688628
									Field_RRI_12_RI	2.79436e-07	-	-	3.35135	0.256053	0.0477263
									Field_ADI2_13_DI	1.78722e-05	-	-	5.48345	0.397278	0.0897384
	VII.17	93 - 94.1			PsCam042979_27014_298	93	12	0 + 1	-	-	FLO1_12_REN	4.29616e-10	133.383	2.92765	0.439586
	VII.18	97.4 - 100.7			PsCam034448_19837_782	97.9	34	1 + 0	Field_ADI1_12_DI	1.71141e-06	-	-	1.76249	0.249927	0.0502686
					PsCam005071_3847_951	98	32	1 + 0	MFA.Dim.1	1.27996e-06	-	-	-1.78095	0.446906	0.0887956
					PsCam030828_18189_3163	98.5	15	1 + 1	Field_ADI2_10_DI	7.56105e-08	-	-	8.52403	-0.442797	0.0783744
									-	-	FLO2_10_REN	1.62811e-06	177.174	1.36111	0.273082
					PsCam049302_31940_190	98.5	23	0 + 1	-	-	FLO1_10_REN	1.97169e-05	152.556	-1.82095	0.413882
