# Supplementary material for: Genome-wide association mapping of partial resistance to Aphanomyces euteiches in pea
Source: BMC Genomics. 2016 Feb 20;17:124. doi: 10.1186/s12864-016-2429-4 (PMC4761183; doi:10.1186/s12864-016-2429-4)
Supplement: Additional file 12: — Information on the connectivity between projected maps. (a) HMap: consensus map from Hamon et al. [43]; (b) TMap: consensus map from Tayeh et al. [49]; (c) number of common markers between HMap and TMap for each linkage group (LG); (d): Number of inversions of marker positions on each LG; (e) number of inversions of marker positions in confidence intervals of the quantitative trait loci (QTL) described by Hamon et al. [43]. (XLSX 11 kb) [file 12864_2016_2429_MOESM12_ESM.xlsx]

## Sheet: AddFile12
	Number of markers
LG	HMap (a)	TMap (b)	Common (c)	Inversions (d)	Inversion in QTL (e)
I	56	1715	13	4	4
II	65	2145	20	3	3
III	91	2676	18	3	2
IV	137	2254	22	9	9
V	64	1983	24	8	6
VI	94	1993	18	7	3
VII	111	2526	29	8	7
