# Supplementary material for: Genome-wide association mapping of partial resistance to Aphanomyces euteiches in pea
Source: BMC Genomics. 2016 Feb 20;17:124. doi: 10.1186/s12864-016-2429-4 (PMC4761183; doi:10.1186/s12864-016-2429-4)
Supplement: Additional file 13: — Description of linkage disequilibrium (LD) block haplotypes in the pea-Aphanomyces collection. (a) LD blocks are named as described in Additional file 11; (b) Each LD block is subdivided into marker haplotypes according to its allelic composition. Marker haplotypes are named with the LD block name followed by an Arabic numeral. Only haplotypes without missing values or heterozygous markers are shown; For each LD block: (c) list of markers significantly detected by genome-wide association in the LD block; (d) the first line is a list of the markers included in the LD block (detected markers in bold font and their markers in (LD) in plain font); (e) the second line is the genetic positions of the listed markers on the genetic map described in Additional file 11; (f) following lines are the pairwise LD r 2 values between each marker defined in the LD block and the marker detected by GWA; (g) For SNP markers, ‘AA’ and ‘BB’ are allele codes of Genome Studio analysis while for SSR markers, amplicon lengths are indicated. For each Aphanomyces resistance associated marker, enhancing allele(s) is in bold dark green font and unfavourable allele(s) in bold dark red font; (h) the first line is the list of the variables significantly associated with a marker in the LD block, variables are described as in Additional file 4; (i) next lines are p-values of the marker-trait associations; (j) grey or coloured lines are mean phenotypic values ± standard error for marker haplotypes carried by more than 5 % of the lines from the pea-Aphanomyces collection, letters indicate significantly different means (Tukey-HSD, α < 0.05); dark green and red haplotypes: favourable and unfavourable haplotypes of the LD block, respectively, as defined in the Materiel and Methods section of the manuscript. (XLSX 73 kb) [file 12864_2016_2429_MOESM13_ESM.xlsx]

## Sheet: AddFile13
LG	LD block Name (a)	Haplotype (b)	Associated marker(s) in the LD block (c)	Associated marker(s) (bold) and marker(s) in LD (plain) (d) Genetic position (cM) (e) LD r² value of each marker with associated marker(s) (f) Allelic composition of LD-block pattern (g)																									Number of lines carrying the LD block haplotype	Associated traits with one of the markers in the LD-block (h) p-value of association between associated marker and traits (i) Mean (±standard error) of associated traits for significantly represented LD-block patterns and group of mean comparison (j)
I	I.5			PsCam005033_3817_61	PsCam027153_15841_364	PsCam042815_26857_431	PsCam024866_14152_261	PsCam037259_22356_1396	PsCam011366_7739_322	PsCam038113_23162_1036	PsCam044835_28587_1878	PsCam044855_28602_1561	PsCam059295_39494_4455	PsCam035316_20506_2839	PsCam035496_20678_3576	PsCam000400_351_2330	PsCam000507_444_666													Field_ADI1_12_DI		Field_ADI1_All		Field_ADI1_13_DI		Field_ADI1_12_RI		Field_ADI2_All		MFA.Dim.2
				88.2	88.2	88.2	88.9	88.9	89.1	89.1	89.1	89.1	89.1	89.4	89.9	90.4	90.4
			PsCam027153_15841_364	0.825773	1	0.908302	0.421638	0.886866	0.269733																					2.53e-05
			PsCam044835_28587_1878			0.840163	0.401303	0.734854	0.277453	0.390027	1	0.547589	0.280064	0.289167	0.51303	0.390713	0.710703															7.86e-11		2.53e-10		2.61e-06		8.27e-06		1.01e-05
		I.5.01		AA	BB	AA	BB	BB	BB	BB	BB	BB	AA	BB	AA	AA	AA												5
		I.5.02		AA	BB	AA	BB	BB	BB	BB	BB	BB	AA	BB	AA	AA	BB												15	1.69 ± 0.16	a	2.45 ± 0.15	a	2.3 ± 0.19	ab	3.43 ± 0.27	a	4.24 ± 0.17	a	-0.32 ± 0.22	a
		I.5.03		AA	BB	AA	BB	BB	BB	BB	BB	BB	AA	BB	AA	BB	BB												50	1.81 ± 0.19	a	2.78 ± 0.17	ab	2.23 ± 0.22	a	3.83 ± 0.31	a	4.62 ± 0.2	a	-0.25 ± 0.25	a
		I.5.04		BB	AA	AA	AA	AA	AA	AA	BB	BB	BB	AA	BB	BB	AA												2
		I.5.05		AA	AA	BB	AA	AA	AA	AA	BB	BB	BB	AA	BB	AA	AA												1
		I.5.06		AA	AA	BB	BB	AA	BB	AA	BB	BB	AA	BB	AA	BB	BB												1
		I.5.07		AA	BB	AA	AA	BB	AA	BB	AA	AA	BB	AA	BB	BB	AA												2
		I.5.08		AA	BB	AA	BB	BB	AA	BB	AA	BB	BB	AA	BB	AA	AA												1
		I.5.09		AA	AA	AA	BB	AA	AA	BB	AA	AA	BB	AA	AA	AA	AA												1
		I.5.10		AA	AA	AA	AA	BB	AA	BB	AA	AA	BB	AA	AA	BB	AA												1
		I.5.11		BB	AA	BB	AA	AA	AA	AA	AA	AA	BB	AA	AA	AA	AA												15	2.55 ± 0.23	b	3.65 ± 0.21	c	3.66 ± 0.27	d	5.2 ± 0.38	b	5.52 ± 0.24	b	-0.07 ± 0.31	ab
		I.5.12		BB	AA	BB	BB	AA	BB	AA	AA	AA	AA	BB	AA	AA	AA												1
		I.5.13		BB	AA	BB	AA	AA	AA	AA	AA	AA	BB	AA	BB	AA	AA												1
		I.5.14		BB	AA	BB	AA	AA	BB	AA	AA	AA	AA	BB	BB	AA	AA												37	1.97 ± 0.19	a	3.00 ± 0.17	b	3.00 ± 0.23	c	3.94 ± 0.32	a	4.75 ± 0.2	a	0.06 ± 0.26	ab
		I.5.15		BB	AA	BB	AA	AA	AA	AA	AA	AA	BB	AA	BB	BB	AA												2
		I.5.16		BB	AA	BB	BB	AA	AA	BB	AA	AA	BB	AA	BB	AA	AA												1
		I.5.17		BB	AA	BB	BB	AA	AA	BB	AA	BB	BB	AA	BB	AA	AA												23	1.73 ± 0.21	a	2.97 ± 0.19	b	2.74 ± 0.24	bc	3.61 ± 0.35	a	4.4 ± 0.22	a	0.52 ± 0.29	b
		I.5.18		BB	AA	BB	AA	AA	BB	AA	AA	AA	AA	BB	AA	AA	BB												1
		I.5.19		BB	AA	BB	AA	AA	BB	AA	AA	AA	AA	BB	BB	BB	BB												2
		I.5.20		BB	AA	BB	BB	AA	AA	BB	AA	BB	BB	BB	AA	BB	BB												1
		I.5.21		AA	AA	BB	BB	BB	BB	AA	AA	AA	AA	AA	AA	BB	AA												1
		I.5.22		BB	AA	BB	AA	BB	AA	AA	AA	AA	BB	AA	BB	AA	AA												1
		I.5.23		AA	AA	BB	BB	BB	BB	AA	AA	AA	AA	AA	BB	AA	AA												1
		I.5.24		AA	AA	BB	BB	BB	BB	AA	AA	AA	AA	AA	AA	BB	BB												1
II	II.1			PsCam039671_24572_710	PsCam039893_24741_949	PsCam036593_21726_2984	PsCam004991_3782_3995	PsCam039641_24544_1372	PsCam021071_11806_2143	PsCam033694_19257_1741	PsCam043529_27529_1349	PsCam057510_38096_1169	AB112	PsCam011257_7650_1194	PsCam039635_24538_1229	PsCam050314_32904_1465														Field_ADI1_12_DI		Field_ADI2_11_RI		Field_ADI1_All		Field_ADI2_All		FLO1_12_REN
				41	41.7	41.8	42	42	42.1	42.1	42.1	42.1	42.3	42.7	42.7	42.7
			PsCam033694_19257_1741	0.264999	0.54948	0.49628	0.522651	0.536183	0.245028	1	0.55047	0.498495	0.201652																	1.98e-07		7.77e-07		2.43e-06		9.46e-06
			PsCam011257_7650_1194								0.234038	0.231284	0.31105	1	0.521445	0.449668																						3.31e-06
		II.1.01		AA	BB	BB	AA	BB	BB	AA	AA	AA	373	AA	AA	BB													1
		II.1.02		BB	BB	BB	AA	BB	AA	AA	AA	AA	373	AA	AA	BB													24	1.51 ± 0.12	a	4.37 ± 0.14	a	2.66 ± 0.11	a	4.18 ± 0.14	a	147.28 ± 0.79	c
		II.1.03		AA	BB	BB	AA	BB	AA	AA	AA	AA	398	AA	AA	BB													1
		II.1.04		AA	BB	BB	AA	BB	BB	AA	AA	AA	373	BB	BB	AA													19	1.96 ± 0.19	ab	4.15 ± 0.21	a	2.83 ± 0.17	ab	4.69 ± 0.2	ab	145.17 ± 1.19	bc
		II.1.05		BB	BB	BB	AA	BB	BB	AA	AA	AA	373	BB	BB	AA													1
		II.1.06		AA	BB	BB	AA	BB	BB	AA	AA	AA	375	BB	BB	AA													12	1.44 ± 0.21	a	4.33 ± 0.24	a	2.49 ± 0.19	a	4.14 ± 0.23	a	143.72 ± 1.37	bc
		II.1.07		AA	AA	BB	AA	BB	BB	BB	AA	AA	370	AA	AA	BB													1
		II.1.08		AA	BB	BB	AA	BB	BB	BB	AA	AA	372	AA	BB	AA													2
		II.1.09		AA	BB	BB	AA	BB	BB	BB	AA	AA	373	AA	BB	AA													1
		II.1.10		AA	AA	BB	AA	BB	BB	BB	AA	AA	379	AA	AA	BB													1
		II.1.11		BB	AA	AA	BB	AA	BB	BB	BB	BB	372	BB	BB	AA													1
		II.1.12		AA	AA	BB	AA	BB	BB	BB	AA	AA	379	BB	BB	AA													1
		II.1.13		BB	BB	BB	AA	BB	BB	BB	AA	AA	400	BB	AA	BB													15	1.95 ± 0.2	ab	4.80 ± 0.22	a	3.27 ± 0.18	b	4.92 ± 0.22	b	144.66 ± 1.27	bc
		II.1.14		BB	AA	AA	BB	AA	BB	BB	BB	BB	400	BB	BB	AA													6
		II.1.15		BB	AA	AA	BB	AA	BB	BB	BB	BB	402	BB	BB	AA													23	2.36 ± 0.18	b	4.71 ± 0.2	a	3.26 ± 0.16	b	5.14 ± 0.19	b	144.54 ± 1.13	bc
		II.1.16		AA	BB	BB	BB	AA	BB	BB	BB	BB	402	BB	BB	AA													1
		II.1.17		BB	AA	AA	BB	AA	BB	BB	BB	BB	404	BB	BB	AA													16	1.98 ± 0.2	ab	4.75 ± 0.22	a	2.97 ± 0.18	ab	4.74 ± 0.21	ab	141.66 ± 1.25	ab
		II.1.18		BB	BB	BB	AA	AA	AA	BB	BB	BB	404	BB	BB	AA													1
		II.1.19		BB	AA	AA	BB	AA	BB	BB	BB	BB	406	BB	BB	AA													12	1.97 ± 0.21	ab	4.8 ± 0.25	a	2.93 ± 0.19	ab	4.65 ± 0.23	ab	137.29 ± 1.37	a
		II.1.20		AA	AA	BB	AA	BB	BB	BB	AA	AA	418	BB	AA	BB													1
III	III.3			PsCam055250_36400_562	PsCam035590_20765_380	PsCam039309_24261_68	PsCam002271_1824_370																							Field_RRI_All		MFA.Dim.1		Field_RRI_11_RI		Field_RRI_10_DI
				31	31.6	32.1	32.6
			PsCam035590_20765_380	0.33317	1	0.279056	0.250103																							7.86e-11		1.51e-08		9.92e-08		5.78e-06
		III.3.01		BB	AA	AA	AA																						7
		III.3.02		BB	AA	AA	BB																						80	2.51 ± 0.04	a	-0.74 ± 0.16	a	2.92 ± 0.06	a	2.51 ± 0.05	a
		III.3.03		AA	BB	AA	AA																						37	2.72 ± 0.08	b	-0.15 ± 0.28	a	3.14 ± 0.11	a	2.69 ± 0.08	a
		III.3.04		AA	BB	AA	BB																						1
		III.3.05		BB	BB	AA	BB																						7
		III.3.06		BB	BB	BB	AA																						6
		III.3.07		BB	BB	BB	BB																						27	3.17 ± 0.08	c	2.04 ± 0.32	b	3.89 ± 0.12	b	3.11 ± 0.09	b
III	III.4			PsCam037297_22389_303	PsCam023109_13003_2421																									Field_RRI_12_RI		Field_RRI_12_DI		Field_RRI_10_RI
				32.6	32.7
			PsCam023109_13003_2421	0.319261	1																									1.23e-06		6.19e-06		1.81e-05
		III.4.01		AA	AA																								73	3.29 ± 0.05	a	2.41 ± 0.05	a	2.71 ± 0.06	a
		III.4.02		AA	BB																								45	3.72 ± 0.09	b	2.78 ± 0.08	b	3.23 ± 0.09	c
		III.4.03		BB	BB																								54	3.60 ± 0.08	b	2.55 ± 0.08	a	3.00 ± 0.09	b
III	III.6			PsCam037941_22996_137	PsCam000088_75_1456	PsCam034645_20018_1507	PsCam037415_22499_621	PsCam001871_1531_550																						Field_ADI2_13_DI		Field_ADI1_13_DI
				37.3	38.3	38.3	38.3	38.4
			PsCam034645_20018_1507	0.295951	0.268063	1	0.455791	0.448689																						3.25e-12		1.16e-08
		III.6.01		AA	AA	BB	AA	AA																					63	4.32 ± 0.13	a	2.18 ± 0.09	a
		III.6.02		AA	BB	BB	AA	AA																					23	4.70 ± 0.26	ab	2.60 ± 0.18	ab
		III.6.03		AA	AA	BB	AA	BB																					6
		III.6.04		AA	AA	BB	BB	BB																					6
		III.6.05		AA	BB	BB	BB	BB																					1
		III.6.06		AA	AA	AA	AA	AA																					13	6.52 ± 0.32	c	3.79 ± 0.22	c
		III.6.07		AA	AA	AA	AA	BB																					1
		III.6.08		AA	BB	AA	AA	BB																					6
		III.6.09		AA	BB	AA	BB	BB																					20	6.16 ± 0.27	c	3.64 ± 0.19	c
		III.6.10		BB	BB	AA	BB	BB																					30	5.23 ± 0.24	b	2.92 ± 0.16	b
III	III.9			PsCam058449_38886_549	PsCam000125_108_427	PsCam045339_29025_1722	PsCam046219_29720_864	PsCam001039_886_135	PsCam030789_18160_162	PsCam056250_37103_770	PsCam016014_10253_143	PsCam013984_9520_1022	PsCam043953_27903_3736																	Field_ADI1_All		Field_ADI1_13_RI
				43.8	44.5	44.5	44.5	44.6	44.6	44.8	45.7	45.9	46.15
			PsCam030789_18160_162	0.829818	0.213336	0.517434	0.229669	0.456345	1	0.336412	0.677486	0.319676	0.586677																	4.91e-07		2.62e-06
		III.9.01		AA	AA	AA	BB	BB	BB	AA	AA	BB	AA																1
		III.9.02		AA	BB	BB	BB	AA	BB	AA	AA	AA	AA																5
		III.9.03		AA	AA	AA	AA	BB	BB	AA	BB	AA	AA																6
		III.9.04		AA	BB	BB	BB	AA	BB	AA	BB	BB	BB																21	2.49 ± 0.14	a	1.36 ± 0.1	a
		III.9.05		AA	BB	BB	BB	BB	BB	AA	BB	BB	BB																25	2.67 ± 0.17	ab	1.61 ± 0.13	ab
		III.9.06		AA	AA	AA	AA	AA	AA	AA	AA	AA	AA																2
		III.9.07		AA	AA	AA	AA	AA	AA	BB	AA	AA	AA																4
		III.9.08		AA	BB	BB	BB	AA	AA	AA	BB	BB	BB																1
		III.9.09		BB	BB	AA	BB	AA	AA	AA	AA	AA	AA																10	3.27 ± 0.22	c	1.72 ± 0.17	ab
		III.9.10		BB	BB	AA	BB	AA	AA	AA	AA	BB	AA																17	3.11 ± 0.19	bc	1.79 ± 0.14	b
		III.9.11		BB	AA	AA	AA	AA	AA	BB	AA	AA	AA																60	3.22 ± 0.16	c	1.70 ± 0.11	b
		III.9.12		BB	BB	BB	BB	AA	AA	AA	AA	AA	AA																9	2.89 ± 0.23	ac	1.82 ± 0.17	ab
		III.9.13		BB	BB	BB	BB	AA	AA	AA	BB	BB	AA																1
		III.9.14		BB	BB	BB	BB	AA	AA	AA	BB	BB	BB																3
		III.9.15		BB	BB	BB	BB	AA	AA	BB	BB	BB	BB																1
III	III.15			PsCam041210_25755_211	PsCam051454_33947_98	PsCam001621_1340_484	PsCam013171_8925_143	PsCam036256_21404_2650	PsCam000275_241_2264	PsCam000488_427_411	PsCam033941_19437_1439	PsCam043293_27312_1261	PsCam046210_29713_182	PsCam051978_34391_55	PsCam011467_7813_1433	PsCam033932_19429_1440	PsCam036555_21689_1136	PsCam039120_24097_1251	PsCam013014_8801_92	PsCam038439_23473_1589	PsCam057518_38104_1138									Field_ADI1_10_RI		Field_ADI2_13_DI
				96.5	96.5	96.6	96.7	96.7	96.8	96.8	96.8	96.8	96.8	96.9	97.1	97.1	97.1	97.1	97.3	97.4	97.4
			PsCam043293_27312_1261	0.346249	0.346249	0.287156	0.34405	0.356872		0.428298		1	0.348283	0.765963	0.304696		0.388047	0.546144	0.674037	0.31269										1.24e-06
			PsCam011467_7813_1433			0.425492	0.463111	0.493976	0.228292		0.240329	0.304696	0.5101	0.314007	1	0.461727				0.927852	0.208765											4.47e-06
		III.15.01		AA	BB	AA	BB	AA	BB	AA	AA	BB	BB	BB	AA	BB	AA	AA	AA	AA	AA								40	3.67 ± 0.11	ab	5.57 ± 0.19	b
		III.15.02		AA	BB	BB	BB	AA	BB	AA	AA	BB	BB	BB	AA	BB	AA	AA	AA	AA	AA								16	3.33 ± 0.20	ab	4.13 ± 0.36	a
		III.15.03		BB	AA	AA	AA	BB	AA	AA	BB	BB	AA	BB	AA	BB	BB	BB	BB	AA	AA								10	3.08 ± 0.24	a	4.63 ± 0.43	ab
		III.15.04		BB	AA	BB	AA	BB	BB	AA	BB	BB	AA	AA	BB	BB	BB	BB	AA	BB	AA								1
		III.15.05		BB	AA	BB	BB	BB	AA	BB	BB	BB	AA	AA	BB	BB	BB	BB	AA	AA	BB								1
		III.15.06		AA	BB	AA	BB	AA	BB	AA	AA	BB	BB	AA	BB	BB	BB	BB	BB	BB	BB								1
		III.15.07		AA	BB	AA	BB	AA	BB	AA	AA	BB	AA	BB	BB	AA	AA	AA	AA	BB	AA								1
		III.15.08		AA	BB	AA	BB	AA	BB	AA	AA	BB	BB	BB	BB	AA	AA	AA	AA	BB	AA								1
		III.15.09		AA	BB	AA	BB	AA	BB	AA	AA	BB	BB	BB	BB	AA	AA	AA	AA	BB	BB								3
		III.15.10		AA	BB	BB	BB	AA	BB	AA	AA	BB	BB	BB	BB	AA	AA	AA	AA	BB	AA								1
		III.15.11		AA	BB	BB	BB	AA	BB	AA	AA	BB	BB	BB	BB	BB	AA	AA	AA	BB	AA								6
		III.15.12		BB	AA	AA	AA	BB	AA	AA	BB	BB	AA	BB	BB	AA	AA	AA	AA	BB	AA								4
		III.15.13		AA	BB	BB	AA	BB	AA	AA	BB	BB	AA	BB	BB	AA	AA	AA	AA	BB	AA								25	3.39 ± 0.17	ab	5.02 ± 0.31	ab
		III.15.14		AA	BB	BB	AA	BB	AA	AA	BB	AA	AA	BB	AA	BB	AA	AA	AA	BB	AA								1
		III.15.15		BB	AA	BB	AA	BB	AA	BB	BB	AA	AA	AA	BB	BB	AA	AA	AA	BB	BB								1
		III.15.16		BB	AA	BB	AA	BB	AA	BB	BB	AA	AA	AA	BB	BB	BB	BB	AA	BB	BB								1
		III.15.17		BB	AA	BB	AA	BB	AA	AA	BB	AA	AA	AA	BB	BB	BB	BB	BB	BB	BB								19	3.81 ± 0.19	ab	5.18 ± 0.34	ab
		III.15.18		AA	BB	BB	AA	BB	AA	BB	BB	AA	AA	AA	BB	AA	AA	BB	BB	BB	BB								6
		III.15.19		AA	BB	BB	AA	BB	AA	BB	BB	AA	AA	AA	BB	BB	AA	BB	BB	BB	BB								1
		III.15.20		AA	BB	BB	BB	BB	AA	BB	BB	AA	AA	AA	BB	AA	AA	BB	BB	BB	BB								1
		III.15.21		BB	AA	BB	AA	BB	BB	BB	AA	AA	AA	AA	BB	AA	BB	BB	BB	AA	AA								1
		III.15.22		BB	AA	BB	AA	BB	BB	BB	AA	AA	AA	AA	BB	AA	BB	BB	BB	BB	AA								20	3.86 ± 0.18	b	4.30 ± 0.33	a
		III.15.23		AA	BB	BB	AA	BB	AA	AA	BB	AA	AA	BB	BB	AA	AA	AA	BB	BB	BB								4
IV	IV.11			PsCam029001_17237_215	PsCam010889_7353_756	PsCam039757_24634_695	PsCam046122_29647_1454	PsCam030702_18121_172	PsCam030723_18124_1544	PsCam000901_767_1487	PsCam044074_28005_2770																			Field_RRI_12_DI		Field_ADI1_12_KEN
				112.05	112.2	112.2	112.2	112.3	112.3	112.5	112.5
			PsCam030702_18121_172	0.233269	0.218469	0.502073	0.55375	1	0.958597	0.280818																				7.46e-06
			PsCam030723_18124_1544	0.215605	0.234237	0.517548	0.537052	0.958597	1	0.298544	0.269604																					2.64e-05
		IV.11.01		AA	BB	AA	AA	BB	AA	AA	AA																		4
		IV.11.02		BB	BB	AA	AA	BB	AA	BB	BB																		1
		IV.11.03		AA	BB	BB	AA	BB	AA	AA	BB																		1
		IV.11.04		BB	AA	BB	AA	BB	AA	AA	BB																		62	2.43 ± 0.06	a	1.73 ± 0.05	a
		IV.11.05		AA	BB	BB	AA	BB	AA	BB	AA																		40	2.70 ± 0.09	bc	1.93 ± 0.08	ab
		IV.11.06		AA	BB	AA	BB	BB	AA	AA	BB																		3
		IV.11.07		BB	AA	AA	BB	BB	AA	AA	BB																		10	2.93 ± 0.15	c	2.11 ± 0.13	b
		IV.11.08		AA	AA	AA	BB	BB	AA	BB	AA																		1
		IV.11.09		BB	AA	BB	BB	BB	AA	BB	AA																		1
		IV.11.10		BB	BB	BB	BB	BB	AA	BB	AA																		1
		IV.11.11		BB	BB	AA	AA	BB	BB	BB	AA																		1
		IV.11.12		BB	AA	BB	AA	AA	BB	BB	AA																		1
		IV.11.13		AA	BB	AA	BB	AA	BB	BB	AA																		37	2.51 ± 0.09	ab	1.83 ± 0.08	ab
IV	IV.12			PsCam058580_38979_170	PsCam005370_4073_599	PsCam042808_26850_709	PsCam043503_27507_1032	PsCam049842_32457_279	PsCam036805_21927_951	PsCam004402_3309_217																				Field_RRI_All		MFA.Dim.1
				112.5	112.6	112.6	112.6	112.6	112.7	112.8
			PsCam042808_26850_709	0.278175	0.26597	1	0.935552	0.877169	0.439461																					8.1e-06
			PsCam043503_27507_1032	0.269621	0.22968	0.935552	1	0.937621	0.468947	0.935552																						1.35e-06
		IV.12.01		AA	AA	AA	AA	AA	AA	BB																			6
		IV.12.02		BB	BB	AA	AA	AA	AA	BB																			18	2.69 ± 0.1	a	0.09 ± 0.41	a
		IV.12.03		AA	AA	AA	AA	AA	BB	BB																			35	2.85 ± 0.13	a	0.51 ± 0.5	a
		IV.12.04		BB	BB	AA	AA	AA	BB	BB																			63	2.74 ± 0.12	a	0.03 ± 0.46	a
		IV.12.05		BB	AA	AA	AA	BB	BB	BB																			1
		IV.12.06		AA	BB	AA	BB	BB	AA	BB																			1
		IV.12.07		AA	AA	BB	BB	BB	AA	AA																			35	2.63 ± 0.13	a	-0.28 ± 0.5	a
		IV.12.08		BB	BB	BB	BB	BB	AA	AA																			1
VII	VII.3			PsCam003637_2797_421	PsCam034753_20117_1972	PsCam038988_23977_855	PsCam045853_29447_1875	PsCam000907_772_3250	PsCam029454_17574_900	PsCam030917_18258_2984	PsCam034444_19834_358	PsCam037992_23044_806	PsCam038332_23370_329	PsCam039102_24080_996	PsCam046859_30131_450	PsCam048497_31223_1921	PsCam049219_31860_2091	PsCam004854_3665_2467	PsCam023077_12977_819	PsCam037077_22184_2302	PsCam037681_22753_690	PsCam037946_23000_227	PsCam043158_27185_1849	PsCam045791_29399_255	PsCam048180_30925_2357	PsCam049474_32106_2494				HT_10_REN		Field_ADI2_10_DI		HT_12_REN		Field_ADI2_13_DI
				42.3	42.3	42.3	42.3	42.6	42.6	42.6	42.6	42.6	42.6	42.6	42.6	42.6	42.6	42.8	42.8	42.8	42.8	42.8	42.8	42.8	42.8	42.8
			PsCam034444_19834_358	0.95	0.64		0.270841	0.903089	0.695304		1	0.649638	0.692698	0.886306	0.649638		0.692698	0.322988	0.658686											5e-06
			PsCam037992_23044_806	0.651088	0.854746	0.217188	0.36709	0.714522	0.952401	0.216977	0.649638	1	0.946892	0.738485	1		0.946892	0.573162	0.911721													3.14e-07
			PsCam039102_24080_996		0.731746		0.275357	0.923487	0.784741		0.886306	0.738485	0.781126	1	0.738485	0.200772	0.781126	0.377759	0.746702	0.237798														2.55e-05
			PsCam023077_12977_819								0.658686	0.911721	0.91798	0.746702	0.911721		0.91798	0.57432	1		0.386459	0.964892	0.964279	0.964279	0.720002	0.964279										2.1e-09
		VII.3.01		AA	AA	BB	AA	AA	BB	AA	AA	AA	BB	AA	AA	BB	AA	AA	BB	AA	BB	BB	AA	AA	BB	BB			1
		VII.3.02		AA	AA	AA	BB	AA	BB	AA	AA	AA	BB	AA	AA	AA	AA	AA	BB	AA	AA	BB	AA	AA	AA	BB			2
		VII.3.03		BB	AA	AA	AA	AA	BB	AA	BB	AA	BB	AA	AA	BB	AA	AA	BB	AA	BB	BB	AA	AA	BB	BB			16	93.13 ± 3.7	ab	6.63 ± 0.24	a	96.15 ± 4.75	ab	5.09 ± 0.29	ab
		VII.3.04		BB	AA	AA	AA	AA	BB	BB	BB	AA	BB	AA	AA	BB	AA	AA	BB	BB	AA	BB	AA	AA	BB	BB			30	92.31 ± 4.59	ab	6.38 ± 0.29	a	103.62 ± 5.88	ab	4.26 ± 0.36	a
		VII.3.05		BB	AA	BB	BB	AA	BB	AA	BB	AA	BB	AA	AA	BB	AA	AA	BB	AA	AA	BB	AA	AA	AA	BB			5
		VII.3.06		BB	AA	BB	BB	AA	BB	BB	BB	AA	BB	AA	AA	AA	AA	AA	BB	AA	BB	BB	AA	AA	AA	BB			3
		VII.3.07		BB	AA	BB	BB	AA	BB	BB	BB	AA	BB	AA	AA	AA	AA	BB	BB	AA	BB	BB	AA	AA	BB	BB			19	82.5 ± 5.03	a	6.44 ± 0.32	a	89.57 ± 6.45	a	4.82 ± 0.4	ab
		VII.3.08		AA	AA	AA	BB	BB	BB	AA	AA	AA	BB	AA	AA	BB	AA	AA	BB	AA	BB	BB	AA	AA	BB	BB			1
		VII.3.09		BB	AA	BB	AA	BB	BB	BB	AA	AA	BB	AA	AA	AA	AA	BB	BB	AA	BB	AA	AA	AA	BB	BB			1
		VII.3.10		AA	AA	AA	BB	AA	BB	AA	AA	AA	BB	BB	AA	BB	AA	AA	BB	AA	BB	BB	AA	AA	BB	BB			1
		VII.3.11		AA	AA	BB	AA	BB	BB	AA	AA	AA	BB	BB	AA	BB	AA	AA	BB	AA	BB	BB	AA	AA	BB	BB			6
		VII.3.12		AA	BB	BB	AA	BB	BB	AA	AA	AA	BB	BB	AA	BB	AA	AA	BB	AA	BB	BB	AA	AA	BB	BB			1
		VII.3.13		AA	BB	BB	BB	BB	BB	AA	AA	AA	BB	BB	AA	BB	AA	AA	BB	AA	BB	BB	AA	AA	BB	BB			1
		VII.3.14		BB	AA	BB	AA	AA	BB	BB	BB	AA	BB	AA	AA	AA	AA	BB	AA	AA	AA	AA	AA	AA	BB	BB			1
		VII.3.15		AA	BB	BB	BB	BB	BB	BB	AA	AA	BB	BB	AA	BB	AA	BB	AA	AA	AA	AA	BB	BB	AA	AA			1
		VII.3.16		BB	BB	BB	AA	AA	BB	BB	BB	BB	BB	AA	BB	AA	AA	BB	BB	AA	AA	BB	AA	AA	AA	BB			1
		VII.3.17		BB	BB	BB	BB	AA	BB	BB	BB	BB	BB	AA	BB	AA	AA	BB	AA	AA	AA	AA	BB	BB	AA	AA			1
		VII.3.18		AA	AA	AA	AA	BB	AA	BB	AA	BB	AA	BB	BB	BB	BB	BB	AA	AA	AA	AA	BB	BB	AA	AA			2
		VII.3.19		AA	BB	AA	BB	BB	AA	BB	AA	BB	AA	BB	BB	BB	BB	BB	AA	AA	AA	AA	BB	BB	AA	AA			71	95.78 ± 4.1	b	6.77 ± 0.26	a	103.24 ± 5.26	b	5.08 ± 0.32	b
VII	VII.13			PsCam009638_6434_591	PsCam027856_16398_193	PsCam036623_21756_1504	PsCam038116_23165_1908	PsCam043279_27298_1255	PsCam038610_23628_1220	AA387	PsCam010536_7084_264	PsCam027452_16087_1460	PsCam027626_16225_2742	PsCam051771_34225_310	PsCam046368_29835_796															Field_RRI_12_RI		Field_ADI1_10_RI		RIPE_10_REN		FLO2_10_REN
				82.6	82.6	82.6	82.6	82.6	82.8	83	83	83	83	83	83.1
			AA387	0.667568	0.504107	0.494766	0.494766	0.713065	0.22983	1	0.690542	0.518512	1	0.294211	0.257706															3.14e-07		3.12e-08		1.44e-12		1.24e-17
		VII.13.01		AA	AA	BB	AA	BB	BB	461	AA	BB	BB	AA	BB														1
		VII.13.02		AA	AA	BB	AA	BB	AA	474	AA	AA	BB	BB	BB														1
		VII.13.03		AA	AA	BB	AA	BB	BB	474	AA	BB	BB	AA	BB														5
		VII.13.04		AA	BB	AA	BB	AA	BB	476	AA	AA	BB	AA	AA														1
		VII.13.05		AA	AA	BB	AA	BB	AA	476	AA	AA	BB	BB	BB														63	3.47 ± 0.05	b	3.46 ± 0.09	a	193.8 ± 0.37	a	168.65 ± 0.45	a
		VII.13.06		AA	AA	AA	BB	AA	BB	476	AA	BB	BB	AA	BB														1
		VII.13.07		AA	BB	AA	BB	AA	BB	480	AA	AA	BB	AA	AA														1
		VII.13.08		AA	AA	BB	AA	BB	BB	480	BB	BB	BB	AA	BB														23	3.47 ± 0.1	b	3.75 ± 0.17	a	195.3 ± 0.71	a	170.09 ± 0.87	a
		VII.13.09		AA	BB	AA	BB	BB	BB	482	BB	BB	BB	BB	AA														1
		VII.13.10		AA	BB	AA	BB	BB	BB	484	BB	BB	BB	BB	AA														1
		VII.13.11		AA	BB	AA	BB	AA	BB	501	AA	AA	BB	AA	AA														13	2.81 ± 0.13	a	3.47 ± 0.21	a	195.23 ± 0.89	a	169.81 ± 1.09	a
		VII.13.12		AA	BB	AA	BB	AA	BB	501	BB	BB	BB	AA	AA														2
		VII.13.13		AA	AA	BB	AA	BB	AA	501	AA	AA	BB	BB	BB														1
		VII.13.14		AA	BB	AA	BB	AA	BB	505	AA	AA	BB	AA	AA														1
		VII.13.15		BB	BB	AA	BB	BB	BB	482	AA	AA	BB	AA	AA														4
		VII.13.16		BB	BB	AA	BB	BB	BB	482	BB	BB	BB	BB	AA														1
		VII.13.17		BB	AA	BB	AA	BB	BB	469	AA	AA	AA	BB	AA														15	4.03 ± 0.12	c	3.59 ± 0.2	a	195.89 ± 0.84	a	170.53 ± 1.03	a
		VII.13.18		BB	AA	BB	AA	BB	BB	469	AA	AA	AA	BB	BB														1
VII	VII.14			AB101 (390)	PsCam007709_5623_138																									Field_ADI2_11_RI		MFA.Dim.2
				83.5	84.1
			AB101 (390)	1	0.28014																									3.61e-06		1.48e-05
		VII.14.01		364	AA																								18	4.93 ± 0.16	b	-0.31 ± 0.19	a
		VII.14.02		366	AA																								4
		VII.14.03		368	AA																								61	4.42 ± 0.18	a	-0.13 ± 0.22	a
		VII.14.04		376	AA																								27	4.39 ± 0.21	ab	0.12 ± 0.25	ab
		VII.14.05		378	AA																								1
		VII.14.06		380	AA																								1
		VII.14.07		362	BB																								6
		VII.14.08		364	BB																								3
		VII.14.09		368	BB																								2
		VII.14.10		376	BB																								1
		VII.14.11		380	BB																								21	4.22 ± 0.22	a	-0.33 ± 0.26	a
		VII.14.12		384	BB																								1
		VII.14.13		392	BB																								1
		VII.14.14		390	BB																								15	4.97 ± 0.24	b	0.71 ± 0.28	b
VII	VII.16			PsCam034407_19800_790	PsCam002799_2218_177	PsCam038378_23415_721	PsCam056236_37092_1071	PsCam039084_24063_2038																						FLO1_10_REN		RIPE_12_REN		FLO2_12_REN		Field_ADI1_All		Field_ADI2_All		Field_RRI_12_RI		Field_ADI2_13_DI		RIPE_10_REN
				86.2	86.4	86.4	86.4	86.9
			PsCam002799_2218_177	0.593514	1	0.429087		0.226338																																				5.02e-13
			PsCam056236_37092_1071				1	0.273405																						1.24e-17		2.69e-17		2.68e-15		9.48e-08		1.15e-07		2.79e-07		1.79e-05
		VII.16.01		AA	BB	AA	AA	AA																					25	146.1 ± 0.78	b	207.69 ± 0.51	bc	175.55 ± 1.1	ab	2.88 ± 0.11	ab	4.53 ± 0.12	ab	3.36 ± 0.1	a	4.93 ± 0.24	ab	193.96 ± 0.55	a
		VII.16.02		AA	BB	AA	AA	BB																					20	144.98 ± 1.17	ab	207.9 ± 0.76	bc	174.12 ± 1.65	ab	3.45 ± 0.16	c	5.37 ± 0.19	c	3.82 ± 0.15	b	6.02 ± 0.35	c	194.13 ± 0.83	a
		VII.16.03		AA	BB	BB	AA	BB																					30	144.32 ± 1.05	ab	206.68 ± 0.69	b	173.23 ± 1.49	ab	3.13 ± 0.15	bc	4.97 ± 0.17	bc	3.6 ± 0.13	ab	5.57 ± 0.32	bc	193.63 ± 0.75	a
		VII.16.04		BB	BB	AA	AA	BB																					3
		VII.16.05		BB	BB	BB	AA	BB																					1
		VII.16.06		BB	AA	BB	AA	AA																					1
		VII.16.07		BB	AA	BB	AA	BB																					68	144.5 ± 0.91	ab	208.52 ± 0.59	c	176.25 ± 1.29	b	2.65 ± 0.13	a	4.3 ± 0.15	a	3.43 ± 0.11	a	4.52 ± 0.28	a	196.11 ± 0.65	b
		VII.16.08		BB	BB	AA	BB	AA																					16	141.73 ± 1.25	a	203.13 ± 0.83	a	170.77 ± 1.76	a	3.21 ± 0.17	bc	4.87 ± 0.2	bc	3.51 ± 0.16	ab	5.03 ± 0.38	ac	192.25 ± 0.89	a
		VII.16.09		BB	AA	AA	BB	BB																					1
VII	VII.18			PsCam040412_25162_412	PsCam042936_26973_1879	PsCam017010_10576_64	PsCam047307_30392_156	PsCam057114_37774_486	PsCam035270_20465_2660	PsCam034448_19837_782	PsCam057700_38265_886	PsCam002116_1716_1030	PsCam003375_2615_454	PsCam004664_3506_3159	PsCam005071_3847_951	PsCam021215_11903_3481	PsCam021571_12130_320	PsCam037756_22824_706	PsCam027664_16252_1349	PsCam040227_25014_407	PsCam043396_27409_150	PsCam056030_36914_333	PsCam038825_23827_1775	PsCam039195_24163_318	PsCam030828_18189_3163	PsCam049302_31940_190	PsCam003105_2429_579	PsCam011584_7900_399		Field_ADI1_12_DI		MFA.Dim.1		Field_ADI2_10_DI		FLO2_10_REN		FLO1_10_REN
				97.4	97.4	97.5	97.5	97.7	97.8	97.9	97.9	98	98	98	98	98	98	98	98	98	98	98	98	98.4	98.5	98.5	100.7	100.7
			PsCam034448_19837_782	0.679044	0.390054	0.690156	0.566044	0.3576	0.835488	1	0.874237	0.258595	0.413953	0.361867	0.64534	0.290333	0.37695	0.361867												1.71e-06
			PsCam005071_3847_951					0.2256	0.693	0.64534	0.773598	0.472957	0.30406	0.384956	1	0.311213	0.356907	0.384956	0.264467	0.356907	0.772385	0.356907										1.28e-06
			PsCam030828_18189_3163																		0.259567			0.737069	1	0.626794	0.416172	0.204986						7.56e-08		1.63e-06
			PsCam049302_31940_190																		0.338262		0.216816	0.515933	0.626794	1	0.624678	0.251147										1.97e-05
		VII.18.01		AA	AA	BB	AA	BB	AA	AA	AA	AA	BB	BB	AA	BB	BB	AA	BB	BB	AA	BB	AA	AA	BB	AA	AA	BB	2
		VII.18.02		BB	BB	AA	BB	BB	BB	AA	AA	AA	BB	BB	AA	AA	BB	AA	AA	BB	BB	BB	AA	AA	BB	BB	BB	AA	4
		VII.18.03		AA	AA	BB	AA	BB	BB	AA	AA	AA	BB	BB	AA	AA	BB	AA	AA	BB	BB	BB	AA	AA	BB	BB	BB	AA	1
		VII.18.04		AA	AA	BB	AA	BB	BB	AA	AA	AA	BB	BB	AA	AA	BB	AA	BB	BB	BB	BB	AA	AA	BB	BB	AA	BB	1
		VII.18.05		AA	AA	BB	AA	BB	BB	AA	AA	AA	BB	BB	AA	AA	BB	AA	BB	BB	BB	BB	AA	AA	BB	BB	BB	AA	24	1.79 ± 0.11	a	-0.24 ± 0.31	a	6.32 ± 0.17	a	169.91 ± 0.83	a	145.56 ± 0.92	ab
		VII.18.06		AA	AA	BB	AA	BB	BB	AA	AA	AA	BB	BB	AA	AA	BB	AA	BB	BB	BB	BB	AA	AA	BB	BB	BB	BB	4
		VII.18.07		AA	AA	BB	AA	BB	BB	AA	AA	AA	BB	BB	AA	BB	BB	AA	AA	BB	BB	BB	AA	AA	BB	BB	BB	BB	1
		VII.18.08		AA	BB	BB	AA	BB	BB	AA	AA	AA	BB	BB	AA	AA	BB	AA	AA	BB	BB	BB	AA	AA	BB	BB	AA	BB	1
		VII.18.09		AA	BB	BB	AA	BB	BB	AA	AA	AA	BB	BB	AA	AA	BB	AA	AA	BB	BB	BB	AA	AA	BB	BB	BB	AA	61	1.81 ± 0.13	a	-0.47 ± 0.36	a	6.71 ± 0.2	a	168.95 ± 0.98	a	144.14 ± 1.09	ab
		VII.18.10		AA	BB	BB	AA	BB	BB	AA	AA	AA	BB	BB	AA	AA	BB	AA	AA	BB	BB	BB	AA	AA	BB	BB	BB	BB	1
		VII.18.11		AA	BB	AA	BB	BB	BB	AA	BB	BB	BB	BB	BB	AA	BB	AA	AA	BB	AA	BB	BB	AA	BB	AA	AA	BB	1
		VII.18.12		BB	BB	AA	BB	BB	BB	AA	BB	BB	BB	BB	BB	AA	BB	AA	AA	BB	AA	BB	BB	AA	BB	AA	AA	BB	4
		VII.18.13		BB	BB	AA	BB	BB	BB	AA	AA	AA	BB	BB	BB	AA	BB	AA	AA	BB	BB	BB	BB	AA	AA	AA	AA	BB	1
		VII.18.14		AA	AA	AA	AA	BB	AA	BB	BB	AA	BB	BB	AA	AA	AA	AA	BB	AA	AA	AA	AA	AA	BB	AA	BB	AA	1
		VII.18.15		BB	BB	AA	AA	AA	AA	BB	BB	AA	AA	BB	AA	AA	BB	AA	BB	BB	BB	BB	BB	AA	BB	AA	BB	AA	1
		VII.18.16		BB	BB	AA	AA	AA	AA	BB	BB	AA	AA	BB	AA	AA	BB	AA	BB	BB	BB	BB	BB	BB	BB	AA	AA	AA	1
		VII.18.17		BB	AA	AA	AA	AA	BB	BB	BB	AA	AA	BB	AA	AA	BB	AA	BB	BB	BB	BB	BB	AA	BB	AA	BB	AA	1
		VII.18.18		AA	AA	BB	AA	BB	BB	BB	BB	AA	BB	BB	AA	AA	BB	AA	BB	BB	AA	BB	AA	AA	AA	AA	AA	BB	3
		VII.18.19		BB	AA	AA	BB	BB	AA	BB	BB	BB	AA	AA	BB	BB	AA	BB	AA	AA	AA	AA	AA	AA	BB	BB	AA	BB	2
		VII.18.20		BB	AA	AA	BB	BB	AA	BB	BB	BB	AA	AA	BB	BB	AA	BB	AA	AA	AA	AA	AA	AA	BB	BB	BB	AA	4
		VII.18.21		BB	AA	AA	BB	BB	AA	BB	BB	BB	AA	AA	BB	BB	AA	BB	AA	AA	AA	AA	AA	AA	BB	BB	BB	BB	18	2.64 ± 0.17	b	1.58 ± 0.47	b	7.36 ± 0.26	b	171.32 ± 1.26	a	146.99 ± 1.41	b
		VII.18.22		BB	AA	AA	BB	AA	AA	BB	BB	AA	BB	BB	BB	AA	BB	AA	BB	BB	AA	BB	AA	AA	BB	BB	BB	AA	1
		VII.18.23		BB	AA	AA	BB	AA	AA	BB	BB	AA	BB	BB	BB	AA	BB	AA	BB	BB	AA	BB	AA	BB	AA	AA	AA	AA	1
		VII.18.24		BB	AA	AA	BB	AA	AA	BB	BB	AA	BB	BB	BB	AA	BB	AA	BB	BB	AA	BB	AA	BB	AA	AA	AA	BB	16	1.47 ± 0.18	a	-0.38 ± 0.48	a	6.17 ± 0.26	a	170.69 ± 1.31	a	142.46 ± 1.46	a
		VII.18.25		BB	AA	AA	BB	AA	AA	BB	BB	AA	BB	BB	BB	AA	BB	AA	BB	BB	AA	BB	AA	BB	AA	AA	BB	AA	2
		VII.18.26		BB	AA	AA	BB	AA	AA	BB	BB	AA	BB	BB	BB	AA	BB	AA	BB	BB	AA	BB	AA	BB	AA	AA	BB	BB	1
