# Supplementary material for: Genome-wide association mapping of partial resistance to Aphanomyces euteiches in pea
Source: BMC Genomics. 2016 Feb 20;17:124. doi: 10.1186/s12864-016-2429-4 (PMC4761183; doi:10.1186/s12864-016-2429-4)
Supplement: Additional file 14: — Marker haplotype composition of the pea-Aphanomyces collection. (a) Name of marker haplotype carried by each line as described in Additional file 13, at each of the 14 consistent linkage disequilibrium (LD) blocks detected; dark green and red: favourable and unfavourable marker haplotypes, respectively, as defined in the Material and Methods section of the manuscript; (b) coordinates of each line of the collection on the first Multiple Factor Analysis principal component; the pea lines of the collection are ranked according to these coordinates; (c) Composition of each line in favourable and unfavourable haplotypes, is described in Additional file 13; (d) marker haplotypes with either a missing value or heterozygous score for at least one marker of a LD block. (XLSX 66 kb) [file 12864_2016_2429_MOESM14_ESM.xlsx]

## Sheet: ClassementMFABestHaplo
Table S7 Ranking on PC1 of MFA and description of LD-block patterns of the mapping population
The 175 lines of the mapping population are ranked on the first principal component of multiple factors analysis (MFA). Their LD-block’s patterns are specified to explore effect of combination of patterns on resistance to A. euteiches. “Best-of-patterns” are highlighted in dark green, patterns carrying at least one favorable allele for resistance to A. euteiches are highlighted in light green and…
Individual	Name		Haplotype patterns at consistent LD-blocks														MFA.Dim.1	Number of "best-of-patterns"	Number of unfavorable patterns	Number of missing pattern values
			I.5	II.1	III.3	III.4	III.6	III.9	III.14	IV.11	IV.12	VII.3	VII.13	VII.14	VII.16	VII.18
A100	AeD99OSW- 45-8-7		I.5.03	II.1.02	III.3.02	III.4.01	III.6.01	III.9.04	III.14.13	IV.11.04	IV.12.02	VII.3.19	VII.13.11	VII.14.11	VII.16.07	VII.18.09	-3.90805	12	1	0
A104	AeD99OSW- 50-2-5		I.5.03	II.1.07	NA	III.4.01	III.6.01	NA	NA	NA	NA	NA	VII.13.11	VII.14.11	VII.16.07	VII.18.09	-3.47862	8	0	6
A101	AeD99OSW- 47-6-1		I.5.03	II.1.07	III.3.02	III.4.01	III.6.01	III.9.11	III.14.13	IV.11.13	IV.12.07	VII.3.19	VII.13.11	VII.14.14	VII.16.07	VII.18.09	-3.36352	9	4	0
A110	AeD99OSW- 57-9-8		I.5.20	II.1.07	III.3.02	III.4.01	III.6.01	III.9.04	III.14.22	IV.11.04	IV.12.04	VII.3.04	VII.13.11	VII.14.14	VII.16.07	VII.18.12	-3.05392	10	3	0
A103	AeD99OSW- 49-5-7		I.5.03	II.1.02	III.3.02	III.4.01	III.6.01	III.9.04	III.14.03	IV.11.04	IV.12.02	VII.3.19	VII.13.11	VII.14.03	VII.16.07	VII.18.09	-3.00232	13	1	0
A098	AeD99OSW- 43-9-8		I.5.02	II.1.01	III.3.02	III.4.01	III.6.10	III.9.12	III.14.13	IV.11.04	IV.12.02	VII.3.19	VII.13.10	VII.14.11	VII.16.07	VII.18.09	-2.92244	8	3	0
A039	AeB97-738.2.3		I.5.01	II.1.18	III.3.02	III.4.01	III.6.01	III.9.02	III.14.02	IV.11.05	IV.12.01	VII.3.07	VII.13.05	VII.14.03	VII.16.07	VII.18.06	-2.75925	6	1	0
A095	AeD99OSW- 40-3-3		I.5.03	II.1.02	III.3.03	III.4.03	III.6.10	III.9.12	III.14.03	IV.11.04	IV.12.02	VII.3.19	VII.13.08	VII.14.03	VII.16.07	VII.18.09	-2.67221	8	5	0
A106	AeD99OSW- 53-3-5		NA	NA	NA	III.4.01	III.6.01	NA	NA	IV.11.04	IV.12.04	NA	VII.13.11	VII.14.03	NA	VII.18.09	-2.65738	7	0	7
A102	AeD99OSW- 48-5-4		I.5.02	II.1.07	III.3.02	III.4.01	III.6.01	NA	III.14.13	IV.11.13	IV.12.07	VII.3.19	VII.13.11	VII.14.13	VII.16.07	VII.18.09	-2.65407	9	2	1
A108	AeD99OSW- 55-6-4		I.5.02	II.1.18	III.3.03	III.4.03	III.6.10	III.9.11	III.14.13	IV.11.04	IV.12.04	VII.3.04	VII.13.11	VII.14.03	VII.16.07	VII.18.11	-2.63618	7	5	0
A096	AeD99OSW- 41-7-6		I.5.17	II.1.02	III.3.02	III.4.01	III.6.01	III.9.04	III.14.22	NA	NA	VII.3.19	VII.13.08	VII.14.11	VII.16.07	VII.18.09	-2.46948	8	3	2
A109	AeD99OSW- 56-19-4		I.5.03	II.1.19	III.3.02	III.4.01	III.6.01	III.9.04	III.14.22	IV.11.13	IV.12.07	VII.3.04	VII.13.11	VII.14.03	VII.16.07	VII.18.12	-2.46587	10	3	0
A050	AeD99QU-04-8b-5-2		I.5.14	II.1.20	III.3.02	III.4.01	III.6.02	III.9.05	III.14.01	IV.11.05	IV.12.03	VII.3.04	VII.13.05	VII.14.04	VII.16.01	VII.18.09	-2.41893	5	2	0
A051	AeD99QU-04-8v-2-5		I.5.14	II.1.20	III.3.02	III.4.01	III.6.02	III.9.05	III.14.01	IV.11.05	IV.12.03	VII.3.04	VII.13.05	VII.14.04	VII.16.01	VII.18.09	-2.41765	5	2	0
A042	AeB97-741.9.6		I.5.01	II.1.18	III.3.02	III.4.01	III.6.01	III.9.02	III.14.02	IV.11.05	IV.12.01	VII.3.07	VII.13.05	VII.14.03	VII.16.07	VII.18.07	-2.39104	6	1	0
A079	AeD99OSW- 22-3-7		I.5.17	II.1.14	III.3.01	III.4.02	III.6.01	III.9.11	III.14.13	IV.11.04	IV.12.04	VII.3.04	VII.13.08	VII.14.03	VII.16.07	VII.18.09	-2.38846	7	4	0
A009	AeD9904-7		I.5.14	II.1.20	III.3.02	III.4.01	III.6.02	III.9.05	III.14.01	IV.11.05	IV.12.03	VII.3.04	VII.13.05	NA	NA	VII.18.02	-2.38839	4	2	2
A105	AeD99OSW- 51-2-10		I.5.02	II.1.02	III.3.03	III.4.03	III.6.10	III.9.11	III.14.18	IV.11.04	IV.12.04	VII.3.04	VII.13.11	VII.14.11	VII.16.07	VII.18.09	-2.3532	9	5	0
A040	AeB97-739.15.2		I.5.01	II.1.16	III.3.02	III.4.01	III.6.01	III.9.02	III.14.02	IV.11.05	IV.12.01	VII.3.07	VII.13.05	VII.14.03	VII.16.07	VII.18.06	-2.2688	6	1	0
A111	AeD99OSW- 58-10-5		I.5.17	II.1.07	III.3.02	III.4.01	III.6.01	III.9.12	III.14.13	IV.11.13	IV.12.07	VII.3.04	VII.13.11	NA	VII.16.08	VII.18.12	-2.04164	7	4	1
A092	AeD99OSW- 37-3-4		I.5.02	II.1.07	III.3.02	III.4.01	III.6.01	III.9.04	III.14.13	IV.11.13	IV.12.07	VII.3.04	VII.13.08	VII.14.03	VII.16.07	VII.18.09	-1.9934	11	1	0
A041	AeB97-740.11.1		I.5.01	II.1.18	III.3.02	III.4.01	III.6.01	III.9.02	III.14.02	IV.11.05	IV.12.01	VII.3.07	VII.13.05	VII.14.03	VII.16.07	VII.18.06	-1.95764	6	1	0
A113	AeD99OSW- 60-1-3		I.5.03	II.1.07	III.3.02	III.4.01	III.6.01	III.9.04	III.14.13	IV.11.04	IV.12.04	VII.3.19	VII.13.12	VII.14.14	VII.16.08	NA	-1.88146	8	3	1
A020	AeA95-320.M71.2		I.5.17	II.1.02	III.3.02	III.4.03	III.6.02	III.9.05	III.14.17	IV.11.04	IV.12.04	VII.3.03	VII.13.05	VII.14.04	VII.16.01	VII.18.05	-1.88032	5	3	0
A019	AeA95-317.M.71.2		I.5.17	II.1.02	III.3.02	III.4.03	III.6.02	III.9.05	III.14.17	IV.11.04	IV.12.04	VII.3.04	VII.13.05	NA	VII.16.01	VII.18.05	-1.8799	6	3	1
A077	AeD99OSW- 18-6-5		I.5.17	II.1.14	III.3.02	III.4.01	III.6.10	III.9.11	III.14.11	IV.11.13	NA	VII.3.04	VII.13.08	VII.14.03	VII.16.07	VII.18.09	-1.76502	6	5	1
A049	AeD99QU-04-7-3-1		I.5.14	II.1.20	III.3.02	III.4.01	III.6.02	III.9.05	III.14.01	IV.11.05	IV.12.03	VII.3.04	VII.13.05	VII.14.04	VII.16.01	VII.18.09	-1.67214	5	2	0
A127	552		I.5.03	II.1.07	III.3.02	III.4.01	III.6.01	III.9.01	III.14.03	IV.11.05	IV.12.03	VII.3.19	NA	VII.14.11	VII.16.07	VII.18.18	-1.65806	9	1	1
A045	AeD99QU-04-3p-7-1		I.5.17	II.1.02	III.3.02	III.4.01	III.6.01	III.9.10	III.14.01	IV.11.05	IV.12.03	VII.3.07	VII.13.05	VII.14.04	VII.16.01	NA	-1.64717	5	2	1
A047	AeD99QU-04-4-6-1		I.5.17	II.1.02	III.3.02	III.4.01	III.6.01	III.9.10	III.14.01	IV.11.13	IV.12.07	VII.3.19	VII.13.05	VII.14.04	VII.16.01	VII.18.09	-1.64425	6	4	0
A078	AeD99OSW- 20-3-7		I.5.14	II.1.14	III.3.02	III.4.01	III.6.01	III.9.10	III.14.22	IV.11.05	IV.12.03	VII.3.04	VII.13.08	VII.14.03	VII.16.03	VII.18.09	-1.59685	7	4	0
A046	AeD99QU-04-3sp-9-2		I.5.17	II.1.02	III.3.02	III.4.01	III.6.01	III.9.10	III.14.01	IV.11.05	IV.12.03	NA	VII.13.05	VII.14.04	VII.16.01	VII.18.09	-1.47855	6	2	1
A048	AeD99QU-04-6-6-3		I.5.14	II.1.20	III.3.02	III.4.01	III.6.02	III.9.05	III.14.11	IV.11.04	IV.12.04	VII.3.04	VII.13.05	VII.14.04	VII.16.01	VII.18.09	-1.44592	6	2	0
MR19	RIL 847-68		I.5.03	NA	III.3.03	III.4.03	III.6.09	III.9.11	III.14.13	IV.11.13	IV.12.07	VII.3.19	NA	VII.14.03	VII.16.07	VII.18.25	-1.433	4	7	2
A052	AeD99QU-04-9-10-1		I.5.14	II.1.20	III.3.02	III.4.01	III.6.02	III.9.05	III.14.01	IV.11.04	IV.12.04	VII.3.04	VII.13.05	VII.14.04	VII.16.01	VII.18.09	-1.42553	6	2	0
A031	AeB97-712.11.1		I.5.14	II.1.04	III.3.02	III.4.01	III.6.01	III.9.04	III.14.17	IV.11.05	IV.12.03	VII.3.03	VII.13.05	VII.14.11	VII.16.07	VII.18.05	-1.39908	8	2	0
A035	AeB97-725.11.2		I.5.02	II.1.04	III.3.02	III.4.01	III.6.01	III.9.04	III.14.03	IV.11.05	IV.12.03	VII.3.19	VII.13.05	VII.14.03	VII.16.07	VII.18.05	-1.35741	10	1	0
A022	AeA95-325.M.34.1		I.5.14	II.1.02	III.3.02	III.4.03	III.6.02	III.9.05	III.14.17	IV.11.04	IV.12.04	VII.3.03	VII.13.05	VII.14.04	VII.16.01	VII.18.05	-1.33407	5	3	0
A117	0-2016		I.5.06	II.1.06	III.3.03	III.4.03	III.6.10	III.9.11	III.14.03	IV.11.07	IV.12.02	VII.3.19	VII.13.15	VII.14.03	VII.16.07	NA	-1.31563	4	5	1
MR13	RIL 846-07		I.5.02	NA	III.3.03	III.4.03	III.6.10	III.9.11	III.14.13	IV.11.13	IV.12.07	VII.3.19	VII.13.17	VII.14.03	VII.16.07	VII.18.24	-1.27826	4	8	1
MR18	RIL 847-50		I.5.03	NA	III.3.03	III.4.03	III.6.08	III.9.09	III.14.02	IV.11.06	IV.12.04	VII.3.19	NA	VII.14.03	VII.16.07	VII.18.25	-1.26673	5	6	2
MR06	BA55.26		NA	NA	III.3.02	III.4.01	III.6.01	III.9.04	III.14.01	NA	IV.12.04	VII.3.19	VII.13.17	VII.14.11	VII.16.07	VII.18.24	-1.25111	7	3	3
A072	AeD99OSW- 12-18-4		I.5.17	II.1.02	III.3.02	III.4.01	III.6.01	III.9.10	III.14.22	IV.11.13	IV.12.01	VII.3.18	VII.13.06	VII.14.03	VII.16.03	VII.18.09	-1.24524	6	5	0
A028	AeA95-376.M.33.1		I.5.11	II.1.13	III.3.07	III.4.02	III.6.03	III.9.05	III.14.22	IV.11.04	IV.12.04	VII.3.04	VII.13.05	VII.14.03	VII.16.02	VII.18.05	-1.24411	5	5	0
A055	AeD99QU-04-17-8-1		I.5.14	II.1.16	III.3.07	III.4.02	III.6.02	III.9.05	III.14.10	IV.11.05	IV.12.03	VII.3.03	VII.13.05	VII.14.01	VII.16.02	VII.18.09	-1.21904	2	4	0
A024	AeA95-327.M.24.7		I.5.14	II.1.02	III.3.02	III.4.03	III.6.02	III.9.05	III.14.22	IV.11.04	IV.12.04	VII.3.04	VII.13.05	VII.14.14	VII.16.08	VII.18.05	-1.21397	6	5	0
A129	VK4888 SPARTANETS		I.5.17	II.1.02	III.3.05	III.4.02	III.6.04	III.9.12	III.14.22	IV.11.13	IV.12.07	VII.3.04	NA	NA	VII.16.08	NA	-1.18085	3	7	3
A025	AeA95-335.M.51.3		I.5.02	II.1.02	III.3.02	III.4.03	III.6.02	III.9.05	III.14.22	IV.11.04	IV.12.04	VII.3.19	VII.13.05	VII.14.03	VII.16.07	VII.18.05	-1.17598	8	3	0
A116	PI180693		I.5.17	II.1.02	III.3.05	III.4.02	III.6.04	III.9.12	III.14.22	IV.11.13	IV.12.07	VII.3.04	VII.13.15	VII.14.14	VII.16.08	NA	-1.16606	3	8	1
MR15	RIL 847-22		I.5.03	NA	III.3.03	III.4.03	III.6.10	III.9.11	III.14.13	IV.11.04	IV.12.04	VII.3.19	VII.13.17	VII.14.03	VII.16.07	VII.18.24	-1.11192	5	7	1
A008	0-2093		I.5.03	II.1.21	III.3.06	III.4.02	III.6.07	III.9.05	III.14.13	IV.11.06	IV.12.02	VII.3.12	VII.13.04	VII.14.03	VII.16.07	VII.18.02	-1.0175	4	4	0
A054	AeD99QU-04-15-8-1		I.5.02	II.1.04	III.3.02	III.4.01	III.6.01	III.9.04	III.14.08	IV.11.06	IV.12.04	VII.3.19	VII.13.05	VII.14.03	VII.16.03	VII.18.09	-1.00385	8	1	0
A080	AeD99OSW- 23-7-4		I.5.17	II.1.14	III.3.03	III.4.03	III.6.10	III.9.11	III.14.17	IV.11.13	IV.12.07	VII.3.03	VII.13.08	VII.14.03	VII.16.07	VII.18.09	-1.00048	4	8	0
A081	AeD99OSW- 24-10-5		I.5.14	II.1.20	III.3.03	III.4.03	III.6.10	III.9.11	III.14.11	IV.11.05	IV.12.03	VII.3.04	VII.13.08	VII.14.03	VII.16.07	VII.18.09	-0.960401	5	6	0
A003	90-2131		I.5.02	II.1.18	III.3.03	III.4.03	III.6.10	III.9.11	III.14.13	IV.11.13	IV.12.07	VII.3.19	VII.13.03	VII.14.03	VII.16.07	NA	-0.939433	4	7	1
A089	AeD99OSW- 34-7-2		NA	NA	III.3.02	NA	III.6.01	III.9.04	III.14.22	IV.11.04	NA	VII.3.19	VII.13.08	VII.14.14	VII.16.08	VII.18.09	-0.938403	5	4	4
MR08	BA55.88		I.5.03	NA	NA	III.4.01	III.6.01	III.9.04	NA	NA	NA	NA	VII.13.17	NA	NA	VII.18.24	-0.900426	4	2	8
A107	AeD99OSW- 54-10-5		I.5.17	II.1.07	III.3.03	III.4.03	III.6.10	III.9.11	III.14.18	IV.11.04	IV.12.04	VII.3.19	VII.13.11	VII.14.03	VII.16.07	VII.18.10	-0.89941	6	7	0
A128	ROSABLENDE		I.5.17	II.1.02	III.3.05	III.4.02	III.6.04	III.9.12	III.14.22	IV.11.13	IV.12.07	VII.3.04	NA	VII.14.14	VII.16.08	VII.18.18	-0.897573	3	8	1
A083	AeD99OSW- 26-3-8		I.5.17	II.1.20	III.3.03	III.4.03	III.6.02	III.9.11	III.14.22	IV.11.04	IV.12.08	VII.3.19	VII.13.08	VII.14.03	VII.16.07	VII.18.09	-0.845787	4	7	0
A145	W I8903		I.5.03	II.1.04	III.3.02	III.4.01	III.6.01	III.9.09	NA	IV.11.07	IV.12.02	VII.3.19	NA	VII.14.07	VII.16.07	VII.18.21	-0.841642	6	2	2
A097	AeD99OSW- 42-3-1		I.5.03	II.1.07	III.3.03	III.4.03	III.6.10	III.9.11	III.14.22	IV.11.13	IV.12.07	VII.3.19	VII.13.09	NA	VII.16.07	VII.18.09	-0.823028	5	7	1
A056	AeD99QU-04-18af-10-2		I.5.03	II.1.04	III.3.02	III.4.01	III.6.01	III.9.11	III.14.13	IV.11.13	IV.12.07	VII.3.19	VII.13.05	VII.14.03	VII.16.03	VII.18.09	-0.813089	7	3	0
A013	200		I.5.03	II.1.04	III.3.02	III.4.01	III.6.01	III.9.03	III.14.03	IV.11.05	IV.12.01	VII.3.19	VII.13.05	VII.14.11	VII.16.07	VII.18.04	-0.789654	7	1	0
A053	AeD99QU-04-14-10-4		I.5.03	II.1.04	III.3.02	III.4.01	III.6.01	III.9.11	III.14.01	IV.11.13	IV.12.07	VII.3.19	VII.13.05	VII.14.03	VII.16.03	VII.18.09	-0.748203	7	3	0
A134	0-2073		I.5.03	II.1.16	III.3.02	III.4.01	III.6.01	III.9.11	III.14.23	IV.11.04	IV.12.04	VII.3.19	NA	VII.14.04	VII.16.03	VII.18.20	-0.741042	6	4	1
A091	AeD99OSW- 36-9-10		I.5.02	II.1.02	III.3.03	III.4.03	III.6.10	III.9.11	III.14.12	IV.11.13	IV.12.07	VII.3.04	VII.13.08	VII.14.11	VII.16.07	VII.18.09	-0.739637	7	5	0
A017	AeA95-306.NZ.13.2		I.5.11	II.1.16	III.3.03	III.4.03	III.6.10	III.9.11	III.14.01	IV.11.13	IV.12.07	VII.3.07	VII.13.05	VII.14.03	VII.16.07	VII.18.05	-0.717092	4	7	0
MR20	RIL 847-53		I.5.03	NA	III.3.03	III.4.03	III.6.09	III.9.11	III.14.13	IV.11.04	IV.12.04	VII.3.19	NA	VII.14.03	VII.16.07	VII.18.26	-0.595508	5	6	2
A131	L2782.1		NA	NA	NA	III.4.03	NA	III.9.08	NA	IV.11.09	NA	NA	NA	VII.14.04	NA	VII.18.19	-0.590565	0	2	9
MR14	RIL 847-08		I.5.03	NA	III.3.03	III.4.03	III.6.10	III.9.11	III.14.02	IV.11.12	IV.12.07	VII.3.19	VII.13.17	VII.14.03	VII.16.07	VII.18.24	-0.587855	5	8	1
A034	AeB97-724.2.3		I.5.14	II.1.04	III.3.02	III.4.01	III.6.01	III.9.04	III.14.03	IV.11.05	IV.12.03	VII.3.19	VII.13.05	VII.14.03	VII.16.07	VII.18.05	-0.575006	9	2	0
A099	AeD99OSW- 44-19-1		I.5.08	II.1.18	III.3.02	III.4.01	III.6.01	III.9.04	III.14.22	NA	NA	VII.3.19	VII.13.11	VII.14.14	VII.16.08	VII.18.09	-0.565332	6	5	2
MR17	RIL 847-45		I.5.02	NA	III.3.03	III.4.03	III.6.08	III.9.11	III.14.02	IV.11.04	IV.12.04	VII.3.19	VII.13.18	VII.14.03	VII.16.07	VII.18.24	-0.530231	6	7	1
MR07	BA55.52		I.5.03	NA	III.3.02	III.4.01	III.6.01	III.9.04	III.14.01	IV.11.04	IV.12.04	VII.3.07	VII.13.17	VII.14.11	VII.16.07	VII.18.24	-0.517233	9	2	1
A140	GSP1023		I.5.03	II.1.04	III.3.02	III.4.01	III.6.01	III.9.03	III.14.02	IV.11.04	IV.12.04	VII.3.19	NA	VII.14.11	VII.16.07	VII.18.21	-0.513044	9	1	1
MR11	BA55.233		I.5.01	NA	III.3.07	III.4.02	III.6.09	III.9.11	III.14.12	IV.11.04	IV.12.02	VII.3.07	VII.13.17	VII.14.06	VII.16.02	VII.18.24	-0.486599	2	6	1
A070	AeD99OSW- 10-10-6		I.5.03	II.1.16	III.3.02	III.4.01	III.6.01	III.9.03	III.14.17	IV.11.04	IV.12.04	VII.3.11	VII.13.05	VII.14.03	VII.16.03	VII.18.09	-0.439947	8	2	0
A014	45		I.5.03	II.1.16	III.3.02	III.4.01	III.6.01	III.9.06	III.14.02	IV.11.04	IV.12.04	VII.3.19	VII.13.05	VII.14.07	VII.16.07	VII.18.05	-0.434129	9	3	0
MR16	RIL 847-28		I.5.03	NA	III.3.03	III.4.03	III.6.10	III.9.11	III.14.02	IV.11.04	IV.12.04	VII.3.19	VII.13.17	VII.14.03	VII.16.03	VII.18.24	-0.424366	5	7	1
A021	AeA95-321.M.33.3		I.5.14	II.1.02	III.3.02	III.4.03	III.6.02	III.9.05	III.14.17	IV.11.04	IV.12.04	VII.3.04	VII.13.05	VII.14.04	VII.16.01	VII.18.05	-0.270778	6	3	0
A023	AeA95-326.M.7.1.1		I.5.14	II.1.02	III.3.02	III.4.03	III.6.02	III.9.05	III.14.22	IV.11.04	IV.12.04	VII.3.04	VII.13.05	VII.14.14	VII.16.08	VII.18.05	-0.261898	6	5	0
A132	LISA		I.5.17	NA	III.3.05	III.4.02	III.6.04	III.9.12	III.14.23	IV.11.10	IV.12.04	VII.3.04	NA	VII.14.04	VII.16.01	VII.18.19	-0.247251	2	5	2
A032	AeB97-722.14.1		I.5.14	NA	III.3.02	III.4.01	III.6.01	NA	NA	NA	IV.12.04	NA	VII.13.05	VII.14.03	NA	VII.18.05	-0.240092	6	1	6
MR12	BA55.231		I.5.03	NA	III.3.02	III.4.01	III.6.01	III.9.04	III.14.07	IV.11.05	IV.12.03	VII.3.07	VII.13.17	VII.14.08	VII.16.07	VII.18.24	-0.23941	7	2	1
A094	AeD99OSW- 39-5-5		I.5.17	II.1.07	III.3.03	III.4.03	III.6.10	III.9.11	III.14.18	IV.11.04	IV.12.04	VII.3.19	VII.13.08	VII.14.11	VII.16.07	VII.18.09	-0.167593	6	7	0
MR10	BA55.171		I.5.03	NA	III.3.02	III.4.01	III.6.01	III.9.04	III.14.01	IV.11.04	IV.12.04	VII.3.19	VII.13.17	VII.14.11	VII.16.07	VII.18.24	-0.145235	9	3	1
A073	AeD99OSW- 13-9-1		I.5.14	II.1.02	III.3.03	III.4.03	III.6.01	III.9.10	III.14.22	IV.11.05	IV.12.03	VII.3.18	VII.13.07	VII.14.03	VII.16.03	VII.18.09	-0.115698	5	6	0
MR02	BAP8.43		I.5.17	NA	III.3.05	III.4.02	III.6.04	III.9.12	III.14.01	IV.11.13	IV.12.07	VII.3.04	VII.13.17	VII.14.14	VII.16.08	VII.18.24	-0.0659938	2	9	1
A133	ZP141		I.5.22	II.1.12	III.3.01	III.4.02	NA	NA	III.14.04	NA	NA	VII.3.01	NA	VII.14.12	VII.16.04	VII.18.20	-0.0472315	0	3	5
A146	W I8905		I.5.03	II.1.04	III.3.02	III.4.01	III.6.01	III.9.09	III.14.02	IV.11.07	IV.12.02	VII.3.19	NA	VII.14.11	VII.16.07	VII.18.21	-0.0432578	8	2	1
A015	AeA95-299.M.32.1		I.5.02	II.1.16	III.3.07	III.4.02	III.6.09	III.9.11	III.14.01	IV.11.05	IV.12.03	VII.3.07	VII.13.05	VII.14.03	VII.16.07	VII.18.05	0.0144946	5	5	0
A033	AeB97-723.3.2		I.5.14	II.1.04	III.3.02	III.4.01	III.6.01	III.9.04	III.14.03	IV.11.05	IV.12.03	VII.3.19	VII.13.05	VII.14.03	VII.16.07	VII.18.05	0.0430415	9	2	0
A018	AeA95-315.M.43.5		NA	II.1.02	NA	III.4.03	III.6.02	III.9.05	III.14.17	IV.11.04	IV.12.04	VII.3.03	VII.13.05	VII.14.04	VII.16.01	VII.18.05	0.0562405	4	2	2
A136	E186		I.5.09	NA	III.3.02	III.4.01	III.6.09	III.9.14	III.14.20	IV.11.02	IV.12.06	VII.3.09	NA	VII.14.07	VII.16.07	VII.18.20	0.0621704	3	4	2
A137	ETHIOPIA-32 CGN 3255		I.5.07	NA	III.3.06	III.4.03	III.6.03	III.9.09	III.14.14	IV.11.07	IV.12.02	VII.3.17	NA	VII.14.11	VII.16.04	VII.18.21	0.0719937	2	4	2
A130	E11		I.5.21	NA	III.3.03	III.4.01	NA	NA	III.14.05	NA	NA	NA	NA	NA	NA	NA	0.132288	1	2	10
A138	FRIGLOO		I.5.03	II.1.09	III.3.01	III.4.02	III.6.03	III.9.11	III.14.06	IV.11.04	IV.12.04	VII.3.13	NA	VII.14.02	VII.16.03	VII.18.21	0.185028	3	3	1
A002	0-2100		I.5.03	II.1.04	III.3.07	III.4.02	III.6.03	III.9.03	III.14.02	IV.11.03	IV.12.04	VII.3.19	VII.13.02	VII.14.03	VII.16.03	NA	0.195857	4	3	1
A074	AeD99OSW- 14-8-8		I.5.03	II.1.18	III.3.02	III.4.03	III.6.02	III.9.05	III.14.17	IV.11.13	IV.12.07	VII.3.03	VII.13.08	VII.14.03	VII.16.03	VII.18.09	0.230361	5	4	0
A071	AeD99OSW- 11-7-4		I.5.03	II.1.14	III.3.02	III.4.01	III.6.01	III.9.10	III.14.11	IV.11.04	IV.12.04	VII.3.19	VII.13.05	VII.14.04	VII.16.01	VII.18.09	0.239851	7	3	0
A139	GAT 1259		I.5.04	II.1.03	III.3.03	III.4.02	III.6.05	III.9.15	III.14.15	IV.11.01	IV.12.02	VII.3.15	NA	VII.14.11	VII.16.02	VII.18.21	0.246035	2	4	1
MR09	BA55.161		I.5.03	NA	III.3.02	III.4.01	III.6.01	III.9.04	III.14.12	IV.11.04	IV.12.04	VII.3.19	VII.13.17	VII.14.11	VII.16.07	VII.18.24	0.283602	9	3	1
MR04	BAP8.184		NA	NA	NA	III.4.02	NA	III.9.11	NA	NA	NA	NA	VII.13.17	NA	NA	VII.18.24	0.298808	0	4	10
A088	AeD99OSW- 33-7-5		I.5.14	II.1.14	III.3.02	III.4.03	III.6.02	III.9.05	III.14.22	IV.11.13	IV.12.07	VII.3.19	VII.13.08	VII.14.14	VII.16.08	VII.18.09	0.312387	3	8	0
MR03	BAP8.128		I.5.17	NA	III.3.05	III.4.02	III.6.04	III.9.11	III.14.01	IV.11.13	IV.12.07	VII.3.07	VII.13.17	VII.14.01	VII.16.02	VII.18.24	0.387647	1	7	1
MR01	BAP8.10		I.5.11	NA	III.3.05	III.4.02	III.6.09	III.9.11	III.14.01	IV.11.13	IV.12.07	VII.3.04	NA	NA	VII.16.08	VII.18.23	0.400852	2	8	3
A135	100		I.5.03	II.1.20	III.3.01	III.4.02	III.6.06	III.9.09	III.14.09	IV.11.04	IV.12.04	VII.3.19	NA	VII.14.02	VII.16.03	VII.18.20	0.423187	3	5	1
MR05	BA55.8		I.5.11	NA	III.3.02	III.4.01	III.6.01	III.9.04	III.14.01	IV.11.05	IV.12.03	VII.3.19	VII.13.17	VII.14.08	VII.16.07	VII.18.24	0.449896	6	4	1
A030	AeB97-710.10.5		I.5.14	II.1.14	III.3.02	III.4.03	III.6.02	III.9.05	III.14.17	IV.11.05	IV.12.03	VII.3.03	VII.13.05	VII.14.04	VII.16.01	VII.18.05	0.550137	3	4	0
A065	AeD99OSW- 5-9-2		I.5.03	II.1.04	III.3.02	III.4.01	III.6.01	III.9.10	III.14.01	IV.11.04	IV.12.04	VII.3.03	VII.13.05	VII.14.03	VII.16.03	VII.18.09	0.581299	8	1	0
A076	AeD99OSW- 16-1-10		I.5.14	II.1.02	III.3.02	III.4.01	III.6.01	III.9.10	III.14.22	IV.11.13	IV.12.07	VII.3.04	VII.13.08	VII.14.04	VII.16.01	VII.18.09	0.723043	7	4	0
A004	0-2042		I.5.03	II.1.16	III.3.04	III.4.01	III.6.01	III.9.14	III.14.02	IV.11.04	IV.12.04	VII.3.19	VII.13.03	VII.14.03	VII.16.03	NA	0.723591	7	4	1
A043	AeB97-745.2.1		I.5.11	II.1.16	III.3.02	III.4.01	III.6.01	III.9.06	III.14.02	IV.11.04	IV.12.04	VII.3.07	VII.13.05	VII.14.07	VII.16.07	VII.18.08	0.751305	7	3	0
A029	AeB97-709.11.1		I.5.14	II.1.14	III.3.02	III.4.03	III.6.02	III.9.05	III.14.17	IV.11.05	NA	VII.3.03	VII.13.05	VII.14.04	VII.16.01	VII.18.05	0.785127	2	4	1
A093	AeD99OSW- 38-5-4		I.5.03	II.1.07	III.3.03	III.4.03	III.6.10	III.9.12	III.14.18	IV.11.13	IV.12.03	VII.3.19	VII.13.08	VII.14.14	VII.16.09	VII.18.09	0.786259	4	9	0
A066	AeD99OSW- 6-2-3		I.5.03	II.1.18	III.3.02	III.4.01	III.6.01	III.9.10	III.14.13	IV.11.04	IV.12.04	VII.3.19	VII.13.05	VII.14.11	VII.16.07	VII.18.09	0.787731	9	3	0
A062	AeD99OSW- 2-7-8		I.5.03	II.1.18	III.3.02	III.4.01	III.6.01	III.9.10	III.14.13	IV.11.05	IV.12.03	VII.3.19	VII.13.05	VII.14.11	VII.16.07	VII.18.09	0.848422	8	3	0
A090	AeD99OSW- 35-9-2		I.5.17	II.1.18	III.3.03	III.4.03	III.6.10	III.9.11	III.14.12	IV.11.13	IV.12.07	VII.3.19	VII.13.08	VII.14.11	VII.16.07	VII.18.09	0.876657	4	8	0
A037	AeB97-730.10.2		I.5.14	II.1.15	III.3.03	III.4.03	III.6.10	III.9.11	III.14.01	IV.11.04	IV.12.04	VII.3.19	VII.13.05	VII.14.03	VII.16.03	VII.18.05	0.90757	4	7	0
A085	AeD99OSW- 28-8-4		I.5.14	II.1.02	III.3.03	III.4.03	III.6.10	III.9.11	III.14.13	IV.11.13	IV.12.07	VII.3.04	VII.13.08	VII.14.14	VII.16.08	VII.18.09	0.90818	4	8	0
A069	AeD99OSW- 9-9-2		I.5.14	II.1.05	III.3.02	III.4.01	III.6.01	III.9.10	III.14.03	IV.11.05	IV.12.03	VII.3.03	VII.13.05	VII.14.03	VII.16.03	VII.18.09	0.953961	7	2	0
A115	DSP		I.5.03	II.1.15	III.3.03	III.4.03	III.6.08	III.9.09	III.14.02	IV.11.04	IV.12.04	VII.3.19	VII.13.14	VII.14.03	VII.16.03	NA	0.996552	5	6	1
A112	AeD99OSW- 59-7-4		I.5.02	II.1.17	III.3.03	III.4.03	III.6.10	III.9.11	III.14.18	IV.11.13	IV.12.07	VII.3.19	VII.13.12	NA	VII.16.08	VII.18.12	1.01379	2	9	1
A086	AeD99OSW- 29-3-3		I.5.14	II.1.14	III.3.03	III.4.03	III.6.10	III.9.11	III.14.22	IV.11.13	IV.12.07	VII.3.19	VII.13.08	VII.14.03	VII.16.03	VII.18.09	1.01505	3	9	0
A087	AeD99OSW- 30-4-4		I.5.17	II.1.14	III.3.03	III.4.03	III.6.10	III.9.11	III.14.13	IV.11.13	IV.12.07	VII.3.19	VII.13.08	VII.14.03	VII.16.03	VII.18.09	1.10228	3	8	0
A122	Pawnee		I.5.19	II.1.15	III.3.01	III.4.02	III.6.10	III.9.11	III.14.09	IV.11.04	IV.12.04	VII.3.05	NA	VII.14.09	VII.16.07	VII.18.15	1.12313	3	5	1
A010	AeB9703730		I.5.14	II.1.15	III.3.03	III.4.03	III.6.10	III.9.11	III.14.01	IV.11.04	IV.12.04	VII.3.19	VII.13.05	NA	VII.16.03	VII.18.02	1.15035	2	7	1
A036	AeB97-729.2.2		I.5.02	II.1.18	NA	III.4.03	III.6.10	III.9.11	III.14.01	IV.11.04	IV.12.04	VII.3.03	VII.13.05	VII.14.04	VII.16.01	VII.18.05	1.17456	4	4	1
A067	AeD99OSW- 7-6-7		I.5.03	II.1.18	III.3.02	III.4.01	III.6.01	III.9.10	III.14.17	IV.11.04	IV.12.04	VII.3.19	VII.13.05	VII.14.03	VII.16.03	VII.18.09	1.20981	8	4	0
A068	AeD99OSW- 8-8-1		I.5.14	II.1.14	III.3.02	III.4.01	III.6.01	III.9.03	III.14.11	IV.11.04	IV.12.04	VII.3.19	VII.13.05	VII.14.04	VII.16.01	VII.18.09	1.21208	6	3	0
A026	AeA95-343.M.61.5		I.5.18	II.1.18	III.3.07	III.4.02	III.6.09	III.9.05	III.14.21	IV.11.04	IV.12.04	VII.3.19	VII.13.05	VII.14.03	NA	VII.18.05	1.23138	4	7	1
A082	AeD99OSW- 25-9-4		I.5.14	II.1.18	III.3.02	III.4.03	III.6.02	NA	III.14.17	IV.11.13	IV.12.07	VII.3.19	VII.13.08	VII.14.03	VII.16.07	VII.18.09	1.27885	5	6	1
A143	NEPAL A		I.5.10	NA	III.3.02	III.4.01	III.6.01	III.9.14	III.14.19	IV.11.11	NA	VII.3.14	NA	VII.14.08	VII.16.05	VII.18.21	1.27951	3	3	3
A141	LOCAL		NA	NA	NA	III.4.01	III.6.08	NA	NA	NA	NA	NA	NA	NA	NA	VII.18.21	1.30308	1	1	11
A027	AeA95-359.2002.1.4		I.5.14	II.1.04	III.3.07	III.4.02	III.6.09	III.9.07	III.14.01	IV.11.04	IV.12.04	VII.3.05	VII.13.05	VII.14.04	VII.16.01	VII.18.05	1.34137	3	5	0
A142	MN313		I.5.03	II.1.20	III.3.03	III.4.03	III.6.08	III.9.11	III.14.11	IV.11.05	IV.12.03	VII.3.19	NA	VII.14.04	VII.16.06	VII.18.21	1.42912	2	6	1
A114	CAPELLA		I.5.14	II.1.14	III.3.02	III.4.03	III.6.02	III.9.05	III.14.17	IV.11.04	IV.12.04	VII.3.03	VII.13.13	VII.14.04	VII.16.01	VII.18.13	1.45701	3	4	0
A060	AeD99QU-04-24-3-2		I.5.03	II.1.16	III.3.06	III.4.02	III.6.06	III.9.07	III.14.01	IV.11.05	IV.12.03	VII.3.11	VII.13.05	NA	VII.16.03	VII.18.09	1.51064	3	5	1
A147	886/01		I.5.19	II.1.10	III.3.07	III.4.01	III.6.06	III.9.09	III.14.01	IV.11.05	IV.12.03	VII.3.10	NA	VII.14.09	VII.16.07	VII.18.21	1.54182	3	5	1
A063	AeD99OSW- 3-8-7		I.5.14	II.1.04	III.3.02	III.4.03	III.6.02	III.9.05	III.14.17	IV.11.04	IV.12.04	VII.3.11	VII.13.05	VII.14.07	VII.16.07	VII.18.09	1.61641	5	3	0
A144	NO. 9845		I.5.07	NA	III.3.07	III.4.02	III.6.03	III.9.09	III.14.23	IV.11.07	IV.12.02	VII.3.16	NA	VII.14.05	VII.16.04	VII.18.21	1.61703	1	4	2
A084	AeD99OSW- 27-7-6		I.5.03	II.1.20	III.3.02	III.4.01	III.6.01	III.9.10	III.14.17	IV.11.13	IV.12.07	VII.3.19	VII.13.08	VII.14.14	VII.16.08	VII.18.09	1.66413	6	7	0
A126	PUGET		I.5.03	II.1.16	III.3.06	III.4.03	III.6.09	III.9.11	III.14.02	IV.11.04	IV.12.04	VII.3.19	NA	VII.14.03	VII.16.03	VII.18.18	1.74839	5	6	1
A011	Mn314		I.5.03	II.1.20	III.3.02	III.4.01	III.6.01	III.9.10	III.14.13	IV.11.05	IV.12.03	VII.3.19	VII.13.05	VII.14.03	VII.16.03	VII.18.02	1.80849	6	3	0
A120	VICTOR		I.5.05	II.1.04	III.3.07	III.4.02	III.6.06	III.9.09	III.14.01	IV.11.01	IV.12.02	VII.3.05	VII.13.16	VII.14.04	VII.16.01	NA	1.87499	1	4	1
A038	AeB97-736.3.10		I.5.11	II.1.16	III.3.07	III.4.02	III.6.09	III.9.11	III.14.18	IV.11.04	IV.12.04	VII.3.19	VII.13.05	VII.14.01	VII.16.02	VII.18.06	1.93986	2	8	0
A057	AeD99QU-04-21-9-1		I.5.03	II.1.04	III.3.02	III.4.01	III.6.01	III.9.11	III.14.13	IV.11.13	IV.12.07	VII.3.19	VII.13.05	VII.14.03	VII.16.03	VII.18.09	1.98959	7	3	0
A001	90-2079		I.5.03	II.1.16	III.3.03	III.4.03	III.6.08	III.9.11	III.14.13	IV.11.05	IV.12.03	VII.3.19	VII.13.01	VII.14.10	VII.16.02	NA	2.12197	2	6	1
A061	AeD99OSW- 1-10-8		I.5.14	II.1.14	III.3.01	III.4.02	III.6.06	III.9.07	III.14.03	IV.11.04	IV.12.04	VII.3.03	VII.13.05	VII.14.04	VII.16.01	VII.18.09	2.15228	4	5	0
A064	AeD99OSW- 4-6-4		I.5.14	II.1.14	III.3.06	III.4.02	III.6.06	III.9.10	III.14.17	IV.11.04	IV.12.04	VII.3.03	VII.13.05	VII.14.07	VII.16.07	VII.18.09	2.18749	4	7	0
A118	Enduro		I.5.15	II.1.04	III.3.07	III.4.02	III.6.06	III.9.09	III.14.01	IV.11.04	IV.12.04	VII.3.05	VII.13.15	VII.14.04	VII.16.01	NA	2.20387	2	5	1
A012	PI269802		I.5.24	II.1.11	III.3.07	III.4.02	III.6.03	III.9.05	III.14.23	IV.11.04	IV.12.04	NA	VII.13.05	VII.14.03	VII.16.02	VII.18.03	2.2144	3	5	1
A016	AeA95-304.M.4.4.5		I.5.11	II.1.16	III.3.07	III.4.02	III.6.09	III.9.11	III.14.13	IV.11.13	IV.12.07	VII.3.07	VII.13.05	VII.14.01	VII.16.02	VII.18.05	2.23293	2	7	0
A044	AeB97-747.3.7		I.5.12	II.1.16	III.3.03	III.4.03	III.6.10	III.9.02	III.14.13	NA	NA	VII.3.19	VII.13.05	VII.14.01	VII.16.02	NA	2.31293	0	6	3
A152	Belote		I.5.16	II.1.15	III.3.07	III.4.02	III.6.06	III.9.11	III.14.01	IV.11.08	IV.12.05	VII.3.08	NA	VII.14.01	VII.16.07	VII.18.21	2.35557	1	6	1
A006	MISTRAL		I.5.04	II.1.09	III.3.01	III.4.02	III.6.06	III.9.11	III.14.16	IV.11.01	IV.12.02	VII.3.06	VII.13.03	VII.14.02	VII.16.03	VII.18.01	2.37394	1	5	0
A148	DOVE HR		I.5.03	NA	NA	III.4.01	NA	NA	NA	NA	NA	NA	NA	VII.14.03	NA	VII.18.21	2.69551	3	0	10
A075	AeD99OSW- 15-7-4		I.5.17	II.1.18	III.3.03	III.4.03	III.6.10	III.9.11	III.14.17	IV.11.13	IV.12.07	VII.3.03	VII.13.08	VII.14.14	VII.16.08	VII.18.09	2.74351	2	10	0
A123	ISARD		I.5.15	II.1.16	III.3.07	III.4.02	III.6.06	III.9.11	III.14.09	IV.11.01	IV.12.02	VII.3.06	NA	VII.14.02	VII.16.03	VII.18.16	2.75297	1	6	1
A150	Amical		I.5.11	II.1.16	III.3.07	III.4.02	III.6.09	III.9.03	III.14.01	IV.11.05	IV.12.03	VII.3.06	NA	VII.14.01	VII.16.02	VII.18.21	2.78437	1	5	1
A149	Alixor		I.5.11	II.1.16	III.3.07	III.4.02	III.6.09	III.9.11	III.14.01	IV.11.07	IV.12.02	VII.3.05	NA	VII.14.01	VII.16.02	VII.18.21	2.80122	1	6	1
A007	RUSTIC		I.5.14	II.1.04	NA	III.4.02	NA	III.9.07	III.14.01	IV.11.04	IV.12.04	VII.3.11	VII.13.03	VII.14.03	VII.16.03	NA	2.8227	3	3	3
A059	AeD99QU-04-23-8-1		I.5.14	II.1.18	III.3.06	III.4.02	III.6.09	III.9.11	III.14.01	IV.11.05	IV.12.03	VII.3.11	VII.13.05	VII.14.03	VII.16.03	VII.18.09	2.83481	3	6	0
A155	Hardy		I.5.11	II.1.16	III.3.07	NA	III.6.09	III.9.11	III.14.01	IV.11.07	IV.12.02	VII.3.07	NA	VII.14.01	VII.16.02	VII.18.22	3.04298	1	5	2
A058	AeD99QU-04-22-10-3		I.5.13	II.1.14	III.3.02	III.4.01	III.6.01	III.9.10	III.14.17	IV.11.05	IV.12.03	VII.3.19	VII.13.05	VII.14.01	VII.16.02	VII.18.09	3.07048	5	5	0
A121	Astrid		I.5.23	II.1.16	III.3.07	III.4.02	III.6.06	III.9.11	III.14.01	IV.11.07	IV.12.02	VII.3.02	NA	VII.14.01	VII.16.02	VII.18.14	3.11866	1	6	1
A125	BACCARA DESPREZ		I.5.11	II.1.16	III.3.07	III.4.02	III.6.09	III.9.11	III.14.01	IV.11.05	IV.12.03	VII.3.07	NA	VII.14.01	VII.16.02	VII.18.17	3.14725	1	6	1
A151	Antares		I.5.14	NA	III.3.07	III.4.02	III.6.06	III.9.11	III.14.01	IV.11.07	IV.12.04	VII.3.11	NA	VII.14.01	VII.16.07	VII.18.21	3.17553	2	5	2
A005	Odeon		I.5.11	II.1.16	III.3.07	III.4.02	III.6.06	III.9.11	III.14.01	IV.11.05	IV.12.03	VII.3.02	VII.13.03	VII.14.01	VII.16.02	VII.18.01	3.23493	1	6	0
A124	EDEN		I.5.11	II.1.16	III.3.07	III.4.02	III.6.09	III.9.11	III.14.01	IV.11.05	IV.12.03	VII.3.07	NA	VII.14.01	VII.16.02	NA	3.33014	1	6	2
A119	Lumina		I.5.11	II.1.15	III.3.07	III.4.02	III.6.09	III.9.11	III.14.01	IV.11.07	IV.12.04	VII.3.07	VII.13.15	VII.14.01	VII.16.02	NA	3.62857	1	6	1
A153	Marignan		NA	NA	III.3.07	NA	III.6.09	III.9.11	NA	IV.11.05	IV.12.03	VII.3.07	NA	VII.14.01	VII.16.02	VII.18.21	3.89383	1	3	5
A154	Safranos		I.5.11	II.1.08	III.3.07	III.4.02	III.6.09	III.9.13	III.14.01	IV.11.05	IV.12.03	VII.3.07	NA	VII.14.01	VII.16.07	VII.18.21	4.47185	2	6	1

## Sheet: AddFile14
Line code	Name	Haplotype composition of the pea-Aphanomyces collection lines at consistent LD-blocks (a)														MFA.Dim.1 (b)	Number of favorable haplotypes (c)	Number of unfavorable haplotypes (c)	Number of missing haplotypes (d)
		I.5	II.1	III.3	III.4	III.6	III.9	III.15	IV.11	IV.12	VII.3	VII.13	VII.14	VII.16	VII.18
A100	AeD99OSW- 45-8-7	I.5.03	II.1.02	III.3.02	III.4.01	III.6.01	III.9.04	III.15.13	IV.11.04	IV.12.02	VII.3.19	VII.13.11	VII.14.11	VII.16.07	VII.18.09	-3.90805	12	1	0
A104	AeD99OSW- 50-2-5	I.5.03	II.1.06	NA	III.4.01	III.6.01	NA	NA	NA	NA	NA	VII.13.11	VII.14.11	VII.16.07	VII.18.09	-3.47862	8	0	6
A101	AeD99OSW- 47-6-1	I.5.03	II.1.06	III.3.02	III.4.01	III.6.01	III.9.11	III.15.13	IV.11.13	IV.12.07	VII.3.19	VII.13.11	VII.14.14	VII.16.07	VII.18.09	-3.36352	9	4	0
A110	AeD99OSW- 57-9-8	I.5.20	II.1.06	III.3.02	III.4.01	III.6.01	III.9.04	III.15.22	IV.11.04	IV.12.04	VII.3.04	VII.13.11	VII.14.14	VII.16.07	VII.18.12	-3.05392	10	1	0
A103	AeD99OSW- 49-5-7	I.5.03	II.1.02	III.3.02	III.4.01	III.6.01	III.9.04	III.15.03	IV.11.04	IV.12.02	VII.3.19	VII.13.11	VII.14.03	VII.16.07	VII.18.09	-3.00232	13	1	0
A098	AeD99OSW- 43-9-8	I.5.02	II.1.01	III.3.02	III.4.01	III.6.10	III.9.12	III.15.13	IV.11.04	IV.12.02	VII.3.19	VII.13.10	VII.14.11	VII.16.07	VII.18.09	-2.92244	8	1	0
A039	AeB97-738.2.3	I.5.01	II.1.17	III.3.02	III.4.01	III.6.01	III.9.02	III.15.02	IV.11.05	IV.12.01	VII.3.07	VII.13.05	VII.14.03	VII.16.07	VII.18.06	-2.75925	6	0	0
A095	AeD99OSW- 40-3-3	I.5.03	II.1.02	III.3.03	III.4.03	III.6.10	III.9.12	III.15.03	IV.11.04	IV.12.02	VII.3.19	VII.13.08	VII.14.03	VII.16.07	VII.18.09	-2.67221	8	1	0
A106	AeD99OSW- 53-3-5	NA	NA	NA	III.4.01	III.6.01	NA	NA	IV.11.04	IV.12.04	NA	VII.13.11	VII.14.03	NA	VII.18.09	-2.65738	7	0	7
A102	AeD99OSW- 48-5-4	I.5.02	II.1.06	III.3.02	III.4.01	III.6.01	NA	III.15.13	IV.11.13	IV.12.07	VII.3.19	VII.13.11	VII.14.13	VII.16.07	VII.18.09	-2.65407	9	2	1
A108	AeD99OSW- 55-6-4	I.5.02	II.1.17	III.3.03	III.4.03	III.6.10	III.9.11	III.15.13	IV.11.04	IV.12.04	VII.3.04	VII.13.11	VII.14.03	VII.16.07	VII.18.11	-2.63618	7	1	0
A096	AeD99OSW- 41-7-6	I.5.17	II.1.02	III.3.02	III.4.01	III.6.01	III.9.04	III.15.22	NA	NA	VII.3.19	VII.13.08	VII.14.11	VII.16.07	VII.18.09	-2.46948	8	1	2
A109	AeD99OSW- 56-19-4	I.5.03	II.1.18	III.3.02	III.4.01	III.6.01	III.9.04	III.15.22	IV.11.13	IV.12.07	VII.3.04	VII.13.11	VII.14.03	VII.16.07	VII.18.12	-2.46587	10	1	0
A050	AeD99QU-04-8b-5-2	I.5.14	II.1.19	III.3.02	III.4.01	III.6.02	III.9.05	III.15.01	IV.11.05	IV.12.03	VII.3.04	VII.13.05	VII.14.04	VII.16.01	VII.18.09	-2.41893	5	0	0
A051	AeD99QU-04-8v-2-5	I.5.14	II.1.19	III.3.02	III.4.01	III.6.02	III.9.05	III.15.01	IV.11.05	IV.12.03	VII.3.04	VII.13.05	VII.14.04	VII.16.01	VII.18.09	-2.41765	5	0	0
A042	AeB97-741.9.6	I.5.01	II.1.17	III.3.02	III.4.01	III.6.01	III.9.02	III.15.02	IV.11.05	IV.12.01	VII.3.07	VII.13.05	VII.14.03	VII.16.07	VII.18.07	-2.39104	6	0	0
A079	AeD99OSW- 22-3-7	I.5.17	II.1.13	III.3.01	III.4.02	III.6.01	III.9.11	III.15.13	IV.11.04	IV.12.04	VII.3.04	VII.13.08	VII.14.03	VII.16.07	VII.18.09	-2.38846	7	2	0
A009	AeD9904-7	I.5.14	II.1.19	III.3.02	III.4.01	III.6.02	III.9.05	III.15.01	IV.11.05	IV.12.03	VII.3.04	VII.13.05	NA	NA	VII.18.02	-2.38839	4	0	2
A105	AeD99OSW- 51-2-10	I.5.02	II.1.02	III.3.03	III.4.03	III.6.10	III.9.11	III.15.18	IV.11.04	IV.12.04	VII.3.04	VII.13.11	VII.14.11	VII.16.07	VII.18.09	-2.3532	9	1	0
A040	AeB97-739.15.2	I.5.01	II.1.15	III.3.02	III.4.01	III.6.01	III.9.02	III.15.02	IV.11.05	IV.12.01	VII.3.07	VII.13.05	VII.14.03	VII.16.07	VII.18.06	-2.2688	6	1	0
A111	AeD99OSW- 58-10-5	I.5.17	II.1.06	III.3.02	III.4.01	III.6.01	III.9.12	III.15.13	IV.11.13	IV.12.07	VII.3.04	VII.13.11	NA	VII.16.08	VII.18.12	-2.04164	7	2	1
A092	AeD99OSW- 37-3-4	I.5.02	II.1.06	III.3.02	III.4.01	III.6.01	III.9.04	III.15.13	IV.11.13	IV.12.07	VII.3.04	VII.13.08	VII.14.03	VII.16.07	VII.18.09	-1.9934	11	1	0
A041	AeB97-740.11.1	I.5.01	II.1.17	III.3.02	III.4.01	III.6.01	III.9.02	III.15.02	IV.11.05	IV.12.01	VII.3.07	VII.13.05	VII.14.03	VII.16.07	VII.18.06	-1.95764	6	0	0
A113	AeD99OSW- 60-1-3	I.5.03	II.1.06	III.3.02	III.4.01	III.6.01	III.9.04	III.15.13	IV.11.04	IV.12.04	VII.3.19	VII.13.12	VII.14.14	VII.16.08	NA	-1.88146	8	3	1
A020	AeA95-320.M71.2	I.5.17	II.1.02	III.3.02	III.4.03	III.6.02	III.9.05	III.15.17	IV.11.04	IV.12.04	VII.3.03	VII.13.05	VII.14.04	VII.16.01	VII.18.05	-1.88032	5	1	0
A019	AeA95-317.M.71.2	I.5.17	II.1.02	III.3.02	III.4.03	III.6.02	III.9.05	III.15.17	IV.11.04	IV.12.04	VII.3.04	VII.13.05	NA	VII.16.01	VII.18.05	-1.8799	6	1	1
A077	AeD99OSW- 18-6-5	I.5.17	II.1.13	III.3.02	III.4.01	III.6.10	III.9.11	III.15.11	IV.11.13	NA	VII.3.04	VII.13.08	VII.14.03	VII.16.07	VII.18.09	-1.76502	6	2	1
A049	AeD99QU-04-7-3-1	I.5.14	II.1.19	III.3.02	III.4.01	III.6.02	III.9.05	III.15.01	IV.11.05	IV.12.03	VII.3.04	VII.13.05	VII.14.04	VII.16.01	VII.18.09	-1.67214	5	0	0
A127	552	I.5.03	II.1.06	III.3.02	III.4.01	III.6.01	III.9.01	III.15.03	IV.11.05	IV.12.03	VII.3.19	NA	VII.14.11	VII.16.07	VII.18.18	-1.65806	9	1	1
A045	AeD99QU-04-3p-7-1	I.5.17	II.1.02	III.3.02	III.4.01	III.6.01	III.9.10	III.15.01	IV.11.05	IV.12.03	VII.3.07	VII.13.05	VII.14.04	VII.16.01	NA	-1.64717	5	0	1
A047	AeD99QU-04-4-6-1	I.5.17	II.1.02	III.3.02	III.4.01	III.6.01	III.9.10	III.15.01	IV.11.13	IV.12.07	VII.3.19	VII.13.05	VII.14.04	VII.16.01	VII.18.09	-1.64425	6	2	0
A078	AeD99OSW- 20-3-7	I.5.14	II.1.13	III.3.02	III.4.01	III.6.01	III.9.10	III.15.22	IV.11.05	IV.12.03	VII.3.04	VII.13.08	VII.14.03	VII.16.03	VII.18.09	-1.59685	7	0	0
A046	AeD99QU-04-3sp-9-2	I.5.17	II.1.02	III.3.02	III.4.01	III.6.01	III.9.10	III.15.01	IV.11.05	IV.12.03	NA	VII.13.05	VII.14.04	VII.16.01	VII.18.09	-1.47855	6	0	1
A048	AeD99QU-04-6-6-3	I.5.14	II.1.19	III.3.02	III.4.01	III.6.02	III.9.05	III.15.11	IV.11.04	IV.12.04	VII.3.04	VII.13.05	VII.14.04	VII.16.01	VII.18.09	-1.44592	6	0	0
MR19	RIL 847-68	I.5.03	NA	III.3.03	III.4.03	III.6.09	III.9.11	III.15.13	IV.11.13	IV.12.07	VII.3.19	NA	VII.14.03	VII.16.07	VII.18.25	-1.433	4	4	2
A052	AeD99QU-04-9-10-1	I.5.14	II.1.19	III.3.02	III.4.01	III.6.02	III.9.05	III.15.01	IV.11.04	IV.12.04	VII.3.04	VII.13.05	VII.14.04	VII.16.01	VII.18.09	-1.42553	6	0	0
A031	AeB97-712.11.1	I.5.14	II.1.04	III.3.02	III.4.01	III.6.01	III.9.04	III.15.17	IV.11.05	IV.12.03	VII.3.03	VII.13.05	VII.14.11	VII.16.07	VII.18.05	-1.39908	8	1	0
A035	AeB97-725.11.2	I.5.02	II.1.04	III.3.02	III.4.01	III.6.01	III.9.04	III.15.03	IV.11.05	IV.12.03	VII.3.19	VII.13.05	VII.14.03	VII.16.07	VII.18.05	-1.35741	10	1	0
A022	AeA95-325.M.34.1	I.5.14	II.1.02	III.3.02	III.4.03	III.6.02	III.9.05	III.15.17	IV.11.04	IV.12.04	VII.3.03	VII.13.05	VII.14.04	VII.16.01	VII.18.05	-1.33407	5	1	0
A117	0-2016	I.5.06	NA	III.3.03	III.4.03	III.6.10	III.9.11	III.15.03	IV.11.07	IV.12.02	VII.3.19	VII.13.15	VII.14.03	VII.16.07	NA	-1.31563	4	2	2
MR13	RIL 846-07	I.5.02	NA	III.3.03	III.4.03	III.6.10	III.9.11	III.15.13	IV.11.13	IV.12.07	VII.3.19	VII.13.17	VII.14.03	VII.16.07	VII.18.24	-1.27826	4	4	1
MR18	RIL 847-50	I.5.03	NA	III.3.03	III.4.03	III.6.08	III.9.09	III.15.02	IV.11.06	IV.12.04	VII.3.19	NA	VII.14.03	VII.16.07	VII.18.25	-1.26673	5	1	2
MR06	BA55.26	NA	NA	III.3.02	III.4.01	III.6.01	III.9.04	III.15.01	NA	IV.12.04	VII.3.19	VII.13.17	VII.14.11	VII.16.07	VII.18.24	-1.25111	7	2	3
A072	AeD99OSW- 12-18-4	I.5.17	II.1.02	III.3.02	III.4.01	III.6.01	III.9.10	III.15.22	IV.11.13	IV.12.01	VII.3.18	VII.13.06	VII.14.03	VII.16.03	VII.18.09	-1.24524	6	0	0
A028	AeA95-376.M.33.1	I.5.11	II.1.12	III.3.07	III.4.02	III.6.03	III.9.05	III.15.22	IV.11.04	IV.12.04	VII.3.04	VII.13.05	VII.14.03	VII.16.02	VII.18.05	-1.24411	5	3	0
A055	AeD99QU-04-17-8-1	I.5.14	II.1.15	III.3.07	III.4.02	III.6.02	III.9.05	III.15.10	IV.11.05	IV.12.03	VII.3.03	VII.13.05	VII.14.01	VII.16.02	VII.18.09	-1.21904	2	3	0
A024	AeA95-327.M.24.7	I.5.14	II.1.02	III.3.02	III.4.03	III.6.02	III.9.05	III.15.22	IV.11.04	IV.12.04	VII.3.04	VII.13.05	VII.14.14	VII.16.08	VII.18.05	-1.21397	6	2	0
A129	VK4888 SPARTANETS	I.5.17	II.1.02	III.3.05	III.4.02	III.6.04	III.9.12	III.15.22	IV.11.13	IV.12.07	VII.3.04	NA	NA	VII.16.08	NA	-1.18085	3	3	3
A025	AeA95-335.M.51.3	I.5.02	II.1.02	III.3.02	III.4.03	III.6.02	III.9.05	III.15.22	IV.11.04	IV.12.04	VII.3.19	VII.13.05	VII.14.03	VII.16.07	VII.18.05	-1.17598	8	1	0
A116	PI180693	I.5.17	II.1.02	III.3.05	III.4.02	III.6.04	III.9.12	III.15.22	IV.11.13	IV.12.07	VII.3.04	VII.13.15	VII.14.14	VII.16.08	NA	-1.16606	3	4	1
MR15	RIL 847-22	I.5.03	NA	III.3.03	III.4.03	III.6.10	III.9.11	III.15.13	IV.11.04	IV.12.04	VII.3.19	VII.13.17	VII.14.03	VII.16.07	VII.18.24	-1.11192	5	3	1
A008	0-2093	I.5.03	II.1.20	III.3.06	III.4.02	III.6.07	III.9.05	III.15.13	IV.11.06	IV.12.02	VII.3.12	VII.13.04	VII.14.03	VII.16.07	VII.18.02	-1.0175	4	1	0
A054	AeD99QU-04-15-8-1	I.5.02	II.1.04	III.3.02	III.4.01	III.6.01	III.9.04	III.15.08	IV.11.06	IV.12.04	VII.3.19	VII.13.05	VII.14.03	VII.16.03	VII.18.09	-1.00385	8	1	0
A080	AeD99OSW- 23-7-4	I.5.17	II.1.13	III.3.03	III.4.03	III.6.10	III.9.11	III.15.17	IV.11.13	IV.12.07	VII.3.03	VII.13.08	VII.14.03	VII.16.07	VII.18.09	-1.00048	4	3	0
A081	AeD99OSW- 24-10-5	I.5.14	II.1.19	III.3.03	III.4.03	III.6.10	III.9.11	III.15.11	IV.11.05	IV.12.03	VII.3.04	VII.13.08	VII.14.03	VII.16.07	VII.18.09	-0.960401	5	1	0
A003	90-2131	I.5.02	II.1.17	III.3.03	III.4.03	III.6.10	III.9.11	III.15.13	IV.11.13	IV.12.07	VII.3.19	VII.13.03	VII.14.03	VII.16.07	NA	-0.939433	4	3	1
A089	AeD99OSW- 34-7-2	NA	NA	III.3.02	NA	III.6.01	III.9.04	III.15.22	IV.11.04	NA	VII.3.19	VII.13.08	VII.14.14	VII.16.08	VII.18.09	-0.938403	5	3	4
MR08	BA55.88	I.5.03	NA	NA	III.4.01	III.6.01	III.9.04	NA	NA	NA	NA	VII.13.17	NA	NA	VII.18.24	-0.900426	4	1	8
A107	AeD99OSW- 54-10-5	I.5.17	II.1.06	III.3.03	III.4.03	III.6.10	III.9.11	III.15.18	IV.11.04	IV.12.04	VII.3.19	VII.13.11	VII.14.03	VII.16.07	VII.18.10	-0.89941	6	2	0
A128	ROSABLENDE	I.5.17	II.1.02	III.3.05	III.4.02	III.6.04	III.9.12	III.15.22	IV.11.13	IV.12.07	VII.3.04	NA	VII.14.14	VII.16.08	VII.18.18	-0.897573	3	4	1
A083	AeD99OSW- 26-3-8	I.5.17	II.1.19	III.3.03	III.4.03	III.6.02	III.9.11	III.15.22	IV.11.04	IV.12.08	VII.3.19	VII.13.08	VII.14.03	VII.16.07	VII.18.09	-0.845787	4	2	0
A145	W I8903	I.5.03	II.1.04	III.3.02	III.4.01	III.6.01	III.9.09	NA	IV.11.07	IV.12.02	VII.3.19	NA	VII.14.07	VII.16.07	VII.18.21	-0.841642	6	3	2
A097	AeD99OSW- 42-3-1	I.5.03	II.1.06	III.3.03	III.4.03	III.6.10	III.9.11	III.15.22	IV.11.13	IV.12.07	VII.3.19	VII.13.09	NA	VII.16.07	VII.18.09	-0.823028	5	3	1
A056	AeD99QU-04-18af-10-2	I.5.03	II.1.04	III.3.02	III.4.01	III.6.01	III.9.11	III.15.13	IV.11.13	IV.12.07	VII.3.19	VII.13.05	VII.14.03	VII.16.03	VII.18.09	-0.813089	7	3	0
A013	200	I.5.03	II.1.04	III.3.02	III.4.01	III.6.01	III.9.03	III.15.03	IV.11.05	IV.12.01	VII.3.19	VII.13.05	VII.14.11	VII.16.07	VII.18.04	-0.789654	7	1	0
A053	AeD99QU-04-14-10-4	I.5.03	II.1.04	III.3.02	III.4.01	III.6.01	III.9.11	III.15.01	IV.11.13	IV.12.07	VII.3.19	VII.13.05	VII.14.03	VII.16.03	VII.18.09	-0.748203	7	3	0
A134	0-2073	I.5.03	II.1.15	III.3.02	III.4.01	III.6.01	III.9.11	III.15.23	IV.11.04	IV.12.04	VII.3.19	NA	VII.14.04	VII.16.03	VII.18.20	-0.741042	6	3	1
A091	AeD99OSW- 36-9-10	I.5.02	II.1.02	III.3.03	III.4.03	III.6.10	III.9.11	III.15.12	IV.11.13	IV.12.07	VII.3.04	VII.13.08	VII.14.11	VII.16.07	VII.18.09	-0.739637	7	2	0
A017	AeA95-306.NZ.13.2	I.5.11	II.1.15	III.3.03	III.4.03	III.6.10	III.9.11	III.15.01	IV.11.13	IV.12.07	VII.3.07	VII.13.05	VII.14.03	VII.16.07	VII.18.05	-0.717092	4	4	0
MR20	RIL 847-53	I.5.03	NA	III.3.03	III.4.03	III.6.09	III.9.11	III.15.13	IV.11.04	IV.12.04	VII.3.19	NA	VII.14.03	VII.16.07	VII.18.26	-0.595508	5	3	2
A131	L2782.1	NA	NA	NA	III.4.03	NA	III.9.08	NA	IV.11.09	NA	NA	NA	VII.14.04	NA	VII.18.19	-0.590565	0	0	9
MR14	RIL 847-08	I.5.03	NA	III.3.03	III.4.03	III.6.10	III.9.11	III.15.02	IV.11.12	IV.12.07	VII.3.19	VII.13.17	VII.14.03	VII.16.07	VII.18.24	-0.587855	5	3	1
A034	AeB97-724.2.3	I.5.14	II.1.04	III.3.02	III.4.01	III.6.01	III.9.04	III.15.03	IV.11.05	IV.12.03	VII.3.19	VII.13.05	VII.14.03	VII.16.07	VII.18.05	-0.575006	9	1	0
A099	AeD99OSW- 44-19-1	I.5.08	II.1.17	III.3.02	III.4.01	III.6.01	III.9.04	III.15.22	NA	NA	VII.3.19	VII.13.11	VII.14.14	VII.16.08	VII.18.09	-0.565332	6	3	2
MR17	RIL 847-45	I.5.02	NA	III.3.03	III.4.03	III.6.08	III.9.11	III.15.02	IV.11.04	IV.12.04	VII.3.19	VII.13.18	VII.14.03	VII.16.07	VII.18.24	-0.530231	6	2	1
MR07	BA55.52	I.5.03	NA	III.3.02	III.4.01	III.6.01	III.9.04	III.15.01	IV.11.04	IV.12.04	VII.3.07	VII.13.17	VII.14.11	VII.16.07	VII.18.24	-0.517233	9	1	1
A140	GSP1023	I.5.03	II.1.04	III.3.02	III.4.01	III.6.01	III.9.03	III.15.02	IV.11.04	IV.12.04	VII.3.19	NA	VII.14.11	VII.16.07	VII.18.21	-0.513044	9	2	1
MR11	BA55.233	I.5.01	NA	III.3.07	III.4.02	III.6.09	III.9.11	III.15.12	IV.11.04	IV.12.02	VII.3.07	VII.13.17	VII.14.06	VII.16.02	VII.18.24	-0.486599	2	5	1
A070	AeD99OSW- 10-10-6	I.5.03	II.1.15	III.3.02	III.4.01	III.6.01	III.9.03	III.15.17	IV.11.04	IV.12.04	VII.3.11	VII.13.05	VII.14.03	VII.16.03	VII.18.09	-0.439947	8	2	0
A014	45	I.5.03	II.1.15	III.3.02	III.4.01	III.6.01	III.9.06	III.15.02	IV.11.04	IV.12.04	VII.3.19	VII.13.05	VII.14.07	VII.16.07	VII.18.05	-0.434129	9	2	0
MR16	RIL 847-28	I.5.03	NA	III.3.03	III.4.03	III.6.10	III.9.11	III.15.02	IV.11.04	IV.12.04	VII.3.19	VII.13.17	VII.14.03	VII.16.03	VII.18.24	-0.424366	5	3	1
A021	AeA95-321.M.33.3	I.5.14	II.1.02	III.3.02	III.4.03	III.6.02	III.9.05	III.15.17	IV.11.04	IV.12.04	VII.3.04	VII.13.05	VII.14.04	VII.16.01	VII.18.05	-0.270778	6	1	0
A023	AeA95-326.M.7.1.1	I.5.14	II.1.02	III.3.02	III.4.03	III.6.02	III.9.05	III.15.22	IV.11.04	IV.12.04	VII.3.04	VII.13.05	VII.14.14	VII.16.08	VII.18.05	-0.261898	6	1	0
A132	LISA	I.5.17	NA	III.3.05	III.4.02	III.6.04	III.9.12	III.15.23	IV.11.10	IV.12.04	VII.3.04	NA	VII.14.04	VII.16.01	VII.18.19	-0.247251	2	1	2
A032	AeB97-722.14.1	I.5.14	NA	III.3.02	III.4.01	III.6.01	NA	NA	NA	IV.12.04	NA	VII.13.05	VII.14.03	NA	VII.18.05	-0.240092	6	0	6
MR12	BA55.231	I.5.03	NA	III.3.02	III.4.01	III.6.01	III.9.04	III.15.07	IV.11.05	IV.12.03	VII.3.07	VII.13.17	VII.14.08	VII.16.07	VII.18.24	-0.23941	7	1	1
A094	AeD99OSW- 39-5-5	I.5.17	II.1.06	III.3.03	III.4.03	III.6.10	III.9.11	III.15.18	IV.11.04	IV.12.04	VII.3.19	VII.13.08	VII.14.11	VII.16.07	VII.18.09	-0.167593	6	2	0
MR10	BA55.171	I.5.03	NA	III.3.02	III.4.01	III.6.01	III.9.04	III.15.01	IV.11.04	IV.12.04	VII.3.19	VII.13.17	VII.14.11	VII.16.07	VII.18.24	-0.145235	9	2	1
A073	AeD99OSW- 13-9-1	I.5.14	II.1.02	III.3.03	III.4.03	III.6.01	III.9.10	III.15.22	IV.11.05	IV.12.03	VII.3.18	VII.13.07	VII.14.03	VII.16.03	VII.18.09	-0.115698	5	0	0
MR02	BAP8.43	I.5.17	NA	III.3.05	III.4.02	III.6.04	III.9.12	III.15.01	IV.11.13	IV.12.07	VII.3.04	VII.13.17	VII.14.14	VII.16.08	VII.18.24	-0.0659938	2	5	1
A133	ZP141	I.5.22	II.1.11	III.3.01	III.4.02	NA	NA	III.15.04	NA	NA	VII.3.01	NA	VII.14.12	VII.16.04	VII.18.20	-0.0472315	0	1	5
A146	W I8905	I.5.03	II.1.04	III.3.02	III.4.01	III.6.01	III.9.09	III.15.02	IV.11.07	IV.12.02	VII.3.19	NA	VII.14.11	VII.16.07	VII.18.21	-0.0432578	8	2	1
A015	AeA95-299.M.32.1	I.5.02	II.1.15	III.3.07	III.4.02	III.6.09	III.9.11	III.15.01	IV.11.05	IV.12.03	VII.3.07	VII.13.05	VII.14.03	VII.16.07	VII.18.05	0.0144946	5	5	0
A033	AeB97-723.3.2	I.5.14	II.1.04	III.3.02	III.4.01	III.6.01	III.9.04	III.15.03	IV.11.05	IV.12.03	VII.3.19	VII.13.05	VII.14.03	VII.16.07	VII.18.05	0.0430415	9	1	0
A018	AeA95-315.M.43.5	NA	II.1.02	NA	III.4.03	III.6.02	III.9.05	III.15.17	IV.11.04	IV.12.04	VII.3.03	VII.13.05	VII.14.04	VII.16.01	VII.18.05	0.0562405	4	1	2
A136	E186	I.5.09	NA	III.3.02	III.4.01	III.6.09	III.9.14	III.15.20	IV.11.02	IV.12.06	VII.3.09	NA	VII.14.07	VII.16.07	VII.18.20	0.0621704	3	1	2
A137	ETHIOPIA-32 CGN 3255	I.5.07	NA	III.3.06	III.4.03	III.6.03	III.9.09	III.15.14	IV.11.07	IV.12.02	VII.3.17	NA	VII.14.11	VII.16.04	VII.18.21	0.0719937	2	2	2
A130	E11	I.5.21	NA	III.3.03	III.4.01	NA	NA	III.15.05	NA	NA	NA	NA	NA	NA	NA	0.132288	1	0	10
A138	FRIGLOO	I.5.03	II.1.08	III.3.01	III.4.02	III.6.03	III.9.11	III.15.06	IV.11.04	IV.12.04	VII.3.13	NA	VII.14.02	VII.16.03	VII.18.21	0.185028	3	3	1
A002	0-2100	I.5.03	II.1.04	III.3.07	III.4.02	III.6.03	III.9.03	III.15.02	IV.11.03	IV.12.04	VII.3.19	VII.13.02	VII.14.03	VII.16.03	NA	0.195857	4	3	1
A074	AeD99OSW- 14-8-8	I.5.03	II.1.17	III.3.02	III.4.03	III.6.02	III.9.05	III.15.17	IV.11.13	IV.12.07	VII.3.03	VII.13.08	VII.14.03	VII.16.03	VII.18.09	0.230361	5	2	0
A071	AeD99OSW- 11-7-4	I.5.03	II.1.13	III.3.02	III.4.01	III.6.01	III.9.10	III.15.11	IV.11.04	IV.12.04	VII.3.19	VII.13.05	VII.14.04	VII.16.01	VII.18.09	0.239851	7	1	0
A139	GAT 1259	I.5.04	II.1.03	III.3.03	III.4.02	III.6.05	III.9.15	III.15.15	IV.11.01	IV.12.02	VII.3.15	NA	VII.14.11	VII.16.02	VII.18.21	0.246035	2	2	1
MR09	BA55.161	I.5.03	NA	III.3.02	III.4.01	III.6.01	III.9.04	III.15.12	IV.11.04	IV.12.04	VII.3.19	VII.13.17	VII.14.11	VII.16.07	VII.18.24	0.283602	9	2	1
MR04	BAP8.184	NA	NA	NA	III.4.02	NA	III.9.11	NA	NA	NA	NA	VII.13.17	NA	NA	VII.18.24	0.298808	0	3	10
A088	AeD99OSW- 33-7-5	I.5.14	II.1.13	III.3.02	III.4.03	III.6.02	III.9.05	III.15.22	IV.11.13	IV.12.07	VII.3.19	VII.13.08	VII.14.14	VII.16.08	VII.18.09	0.312387	3	4	0
MR03	BAP8.128	I.5.17	NA	III.3.05	III.4.02	III.6.04	III.9.11	III.15.01	IV.11.13	IV.12.07	VII.3.07	VII.13.17	VII.14.01	VII.16.02	VII.18.24	0.387647	1	4	1
MR01	BAP8.10	I.5.11	NA	III.3.05	III.4.02	III.6.09	III.9.11	III.15.01	IV.11.13	IV.12.07	VII.3.04	NA	NA	VII.16.08	VII.18.23	0.400852	2	6	3
A135	100	I.5.03	II.1.19	III.3.01	III.4.02	III.6.06	III.9.09	III.15.09	IV.11.04	IV.12.04	VII.3.19	NA	VII.14.02	VII.16.03	VII.18.20	0.423187	3	3	1
MR05	BA55.8	I.5.11	NA	III.3.02	III.4.01	III.6.01	III.9.04	III.15.01	IV.11.05	IV.12.03	VII.3.19	VII.13.17	VII.14.08	VII.16.07	VII.18.24	0.449896	6	3	1
A030	AeB97-710.10.5	I.5.14	II.1.13	III.3.02	III.4.03	III.6.02	III.9.05	III.15.17	IV.11.05	IV.12.03	VII.3.03	VII.13.05	VII.14.04	VII.16.01	VII.18.05	0.550137	3	1	0
A065	AeD99OSW- 5-9-2	I.5.03	II.1.04	III.3.02	III.4.01	III.6.01	III.9.10	III.15.01	IV.11.04	IV.12.04	VII.3.03	VII.13.05	VII.14.03	VII.16.03	VII.18.09	0.581299	8	0	0
A076	AeD99OSW- 16-1-10	I.5.14	II.1.02	III.3.02	III.4.01	III.6.01	III.9.10	III.15.22	IV.11.13	IV.12.07	VII.3.04	VII.13.08	VII.14.04	VII.16.01	VII.18.09	0.723043	7	1	0
A004	0-2042	I.5.03	II.1.15	III.3.04	III.4.01	III.6.01	III.9.14	III.15.02	IV.11.04	IV.12.04	VII.3.19	VII.13.03	VII.14.03	VII.16.03	NA	0.723591	7	2	1
A043	AeB97-745.2.1	I.5.11	II.1.15	III.3.02	III.4.01	III.6.01	III.9.06	III.15.02	IV.11.04	IV.12.04	VII.3.07	VII.13.05	VII.14.07	VII.16.07	VII.18.08	0.751305	7	2	0
A029	AeB97-709.11.1	I.5.14	II.1.13	III.3.02	III.4.03	III.6.02	III.9.05	III.15.17	IV.11.05	NA	VII.3.03	VII.13.05	VII.14.04	VII.16.01	VII.18.05	0.785127	2	1	1
A093	AeD99OSW- 38-5-4	I.5.03	II.1.06	III.3.03	III.4.03	III.6.10	III.9.12	III.15.18	IV.11.13	IV.12.03	VII.3.19	VII.13.08	VII.14.14	VII.16.09	VII.18.09	0.786259	4	3	0
A066	AeD99OSW- 6-2-3	I.5.03	II.1.17	III.3.02	III.4.01	III.6.01	III.9.10	III.15.13	IV.11.04	IV.12.04	VII.3.19	VII.13.05	VII.14.11	VII.16.07	VII.18.09	0.787731	9	1	0
A062	AeD99OSW- 2-7-8	I.5.03	II.1.17	III.3.02	III.4.01	III.6.01	III.9.10	III.15.13	IV.11.05	IV.12.03	VII.3.19	VII.13.05	VII.14.11	VII.16.07	VII.18.09	0.848422	8	1	0
A090	AeD99OSW- 35-9-2	I.5.17	II.1.17	III.3.03	III.4.03	III.6.10	III.9.11	III.15.12	IV.11.13	IV.12.07	VII.3.19	VII.13.08	VII.14.11	VII.16.07	VII.18.09	0.876657	4	3	0
A037	AeB97-730.10.2	I.5.14	II.1.14	III.3.03	III.4.03	III.6.10	III.9.11	III.15.01	IV.11.04	IV.12.04	VII.3.19	VII.13.05	VII.14.03	VII.16.03	VII.18.05	0.90757	4	2	0
A085	AeD99OSW- 28-8-4	I.5.14	II.1.02	III.3.03	III.4.03	III.6.10	III.9.11	III.15.13	IV.11.13	IV.12.07	VII.3.04	VII.13.08	VII.14.14	VII.16.08	VII.18.09	0.90818	4	4	0
A069	AeD99OSW- 9-9-2	I.5.14	II.1.05	III.3.02	III.4.01	III.6.01	III.9.10	III.15.03	IV.11.05	IV.12.03	VII.3.03	VII.13.05	VII.14.03	VII.16.03	VII.18.09	0.953961	7	0	0
A115	DSP	I.5.03	II.1.14	III.3.03	III.4.03	III.6.08	III.9.09	III.15.02	IV.11.04	IV.12.04	VII.3.19	VII.13.14	VII.14.03	VII.16.03	NA	0.996552	5	1	1
A112	AeD99OSW- 59-7-4	I.5.02	II.1.16	III.3.03	III.4.03	III.6.10	III.9.11	III.15.18	IV.11.13	IV.12.07	VII.3.19	VII.13.12	NA	VII.16.08	VII.18.12	1.01379	2	4	1
A086	AeD99OSW- 29-3-3	I.5.14	II.1.13	III.3.03	III.4.03	III.6.10	III.9.11	III.15.22	IV.11.13	IV.12.07	VII.3.19	VII.13.08	VII.14.03	VII.16.03	VII.18.09	1.01505	3	3	0
A087	AeD99OSW- 30-4-4	I.5.17	II.1.13	III.3.03	III.4.03	III.6.10	III.9.11	III.15.13	IV.11.13	IV.12.07	VII.3.19	VII.13.08	VII.14.03	VII.16.03	VII.18.09	1.10228	3	3	0
A122	Pawnee	I.5.19	II.1.14	III.3.01	III.4.02	III.6.10	III.9.11	III.15.09	IV.11.04	IV.12.04	VII.3.05	NA	VII.14.09	VII.16.07	VII.18.15	1.12313	3	2	1
A010	AeB9703730	I.5.14	II.1.14	III.3.03	III.4.03	III.6.10	III.9.11	III.15.01	IV.11.04	IV.12.04	VII.3.19	VII.13.05	NA	VII.16.03	VII.18.02	1.15035	2	2	1
A036	AeB97-729.2.2	I.5.02	II.1.17	NA	III.4.03	III.6.10	III.9.11	III.15.01	IV.11.04	IV.12.04	VII.3.03	VII.13.05	VII.14.04	VII.16.01	VII.18.05	1.17456	4	1	1
A067	AeD99OSW- 7-6-7	I.5.03	II.1.17	III.3.02	III.4.01	III.6.01	III.9.10	III.15.17	IV.11.04	IV.12.04	VII.3.19	VII.13.05	VII.14.03	VII.16.03	VII.18.09	1.20981	8	2	0
A068	AeD99OSW- 8-8-1	I.5.14	II.1.13	III.3.02	III.4.01	III.6.01	III.9.03	III.15.11	IV.11.04	IV.12.04	VII.3.19	VII.13.05	VII.14.04	VII.16.01	VII.18.09	1.21208	6	1	0
A026	AeA95-343.M.61.5	I.5.18	II.1.17	III.3.07	III.4.02	III.6.09	III.9.05	III.15.21	IV.11.04	IV.12.04	VII.3.19	VII.13.05	VII.14.03	NA	VII.18.05	1.23138	4	4	1
A082	AeD99OSW- 25-9-4	I.5.14	II.1.17	III.3.02	III.4.03	III.6.02	NA	III.15.17	IV.11.13	IV.12.07	VII.3.19	VII.13.08	VII.14.03	VII.16.07	VII.18.09	1.27885	5	3	1
A143	NEPAL A	I.5.10	NA	III.3.02	III.4.01	III.6.01	III.9.14	III.15.19	IV.11.11	NA	VII.3.14	NA	VII.14.08	VII.16.05	VII.18.21	1.27951	3	1	3
A141	LOCAL	NA	NA	NA	III.4.01	III.6.08	NA	NA	NA	NA	NA	NA	NA	NA	VII.18.21	1.30308	1	1	11
A027	AeA95-359.2002.1.4	I.5.14	II.1.04	III.3.07	III.4.02	III.6.09	III.9.07	III.15.01	IV.11.04	IV.12.04	VII.3.05	VII.13.05	VII.14.04	VII.16.01	VII.18.05	1.34137	3	3	0
A142	MN313	I.5.03	II.1.19	III.3.03	III.4.03	III.6.08	III.9.11	III.15.11	IV.11.05	IV.12.03	VII.3.19	NA	VII.14.04	VII.16.06	VII.18.21	1.42912	2	3	1
A114	CAPELLA	I.5.14	II.1.13	III.3.02	III.4.03	III.6.02	III.9.05	III.15.17	IV.11.04	IV.12.04	VII.3.03	VII.13.13	VII.14.04	VII.16.01	VII.18.13	1.45701	3	1	0
A060	AeD99QU-04-24-3-2	I.5.03	II.1.15	III.3.06	III.4.02	III.6.06	III.9.07	III.15.01	IV.11.05	IV.12.03	VII.3.11	VII.13.05	NA	VII.16.03	VII.18.09	1.51064	3	3	1
A147	886/01	I.5.19	II.1.09	III.3.07	III.4.01	III.6.06	III.9.09	III.15.01	IV.11.05	IV.12.03	VII.3.10	NA	VII.14.09	VII.16.07	VII.18.21	1.54182	3	3	1
A063	AeD99OSW- 3-8-7	I.5.14	II.1.04	III.3.02	III.4.03	III.6.02	III.9.05	III.15.17	IV.11.04	IV.12.04	VII.3.11	VII.13.05	VII.14.07	VII.16.07	VII.18.09	1.61641	5	1	0
A144	NO. 9845	I.5.07	NA	III.3.07	III.4.02	III.6.03	III.9.09	III.15.23	IV.11.07	IV.12.02	VII.3.16	NA	VII.14.05	VII.16.04	VII.18.21	1.61703	1	3	2
A084	AeD99OSW- 27-7-6	I.5.03	II.1.19	III.3.02	III.4.01	III.6.01	III.9.10	III.15.17	IV.11.13	IV.12.07	VII.3.19	VII.13.08	VII.14.14	VII.16.08	VII.18.09	1.66413	6	5	0
A126	PUGET	I.5.03	II.1.15	III.3.06	III.4.03	III.6.09	III.9.11	III.15.02	IV.11.04	IV.12.04	VII.3.19	NA	VII.14.03	VII.16.03	VII.18.18	1.74839	5	4	1
A011	Mn314	I.5.03	II.1.19	III.3.02	III.4.01	III.6.01	III.9.10	III.15.13	IV.11.05	IV.12.03	VII.3.19	VII.13.05	VII.14.03	VII.16.03	VII.18.02	1.80849	6	1	0
A120	VICTOR	I.5.05	II.1.04	III.3.07	III.4.02	III.6.06	III.9.09	III.15.01	IV.11.01	IV.12.02	VII.3.05	VII.13.16	VII.14.04	VII.16.01	NA	1.87499	1	3	1
A038	AeB97-736.3.10	I.5.11	II.1.15	III.3.07	III.4.02	III.6.09	III.9.11	III.15.18	IV.11.04	IV.12.04	VII.3.19	VII.13.05	VII.14.01	VII.16.02	VII.18.06	1.93986	2	7	0
A057	AeD99QU-04-21-9-1	I.5.03	II.1.04	III.3.02	III.4.01	III.6.01	III.9.11	III.15.13	IV.11.13	IV.12.07	VII.3.19	VII.13.05	VII.14.03	VII.16.03	VII.18.09	1.98959	7	3	0
A001	90-2079	I.5.03	II.1.15	III.3.03	III.4.03	III.6.08	III.9.11	III.15.13	IV.11.05	IV.12.03	VII.3.19	VII.13.01	VII.14.10	VII.16.02	NA	2.12197	2	3	1
A061	AeD99OSW- 1-10-8	I.5.14	II.1.13	III.3.01	III.4.02	III.6.06	III.9.07	III.15.03	IV.11.04	IV.12.04	VII.3.03	VII.13.05	VII.14.04	VII.16.01	VII.18.09	2.15228	4	2	0
A064	AeD99OSW- 4-6-4	I.5.14	II.1.13	III.3.06	III.4.02	III.6.06	III.9.10	III.15.17	IV.11.04	IV.12.04	VII.3.03	VII.13.05	VII.14.07	VII.16.07	VII.18.09	2.18749	4	3	0
A118	Enduro	I.5.15	II.1.04	III.3.07	III.4.02	III.6.06	III.9.09	III.15.01	IV.11.04	IV.12.04	VII.3.05	VII.13.15	VII.14.04	VII.16.01	NA	2.20387	2	3	1
A012	PI269802	I.5.24	II.1.10	III.3.07	III.4.02	III.6.03	III.9.05	III.15.23	IV.11.04	IV.12.04	NA	VII.13.05	VII.14.03	VII.16.02	VII.18.03	2.2144	3	2	1
A016	AeA95-304.M.4.4.5	I.5.11	II.1.15	III.3.07	III.4.02	III.6.09	III.9.11	III.15.13	IV.11.13	IV.12.07	VII.3.07	VII.13.05	VII.14.01	VII.16.02	VII.18.05	2.23293	2	7	0
A044	AeB97-747.3.7	I.5.12	II.1.15	III.3.03	III.4.03	III.6.10	III.9.02	III.15.13	NA	NA	VII.3.19	VII.13.05	VII.14.01	VII.16.02	NA	2.31293	0	3	3
A152	Belote	I.5.16	II.1.14	III.3.07	III.4.02	III.6.06	III.9.11	III.15.01	IV.11.08	IV.12.05	VII.3.08	NA	VII.14.01	VII.16.07	VII.18.21	2.35557	1	5	1
A006	MISTRAL	I.5.04	II.1.08	III.3.01	III.4.02	III.6.06	III.9.11	III.15.16	IV.11.01	IV.12.02	VII.3.06	VII.13.03	VII.14.02	VII.16.03	VII.18.01	2.37394	1	3	0
A148	DOVE HR	I.5.03	NA	NA	III.4.01	NA	NA	NA	NA	NA	NA	NA	VII.14.03	NA	VII.18.21	2.69551	3	1	10
A075	AeD99OSW- 15-7-4	I.5.17	II.1.17	III.3.03	III.4.03	III.6.10	III.9.11	III.15.17	IV.11.13	IV.12.07	VII.3.03	VII.13.08	VII.14.14	VII.16.08	VII.18.09	2.74351	2	5	0
A123	ISARD	I.5.15	II.1.15	III.3.07	III.4.02	III.6.06	III.9.11	III.15.09	IV.11.01	IV.12.02	VII.3.06	NA	VII.14.02	VII.16.03	VII.18.16	2.75297	1	5	1
A150	Amical	I.5.11	II.1.15	III.3.07	III.4.02	III.6.09	III.9.03	III.15.01	IV.11.05	IV.12.03	VII.3.06	NA	VII.14.01	VII.16.02	VII.18.21	2.78437	1	6	1
A149	Alixor	I.5.11	II.1.15	III.3.07	III.4.02	III.6.09	III.9.11	III.15.01	IV.11.07	IV.12.02	VII.3.05	NA	VII.14.01	VII.16.02	VII.18.21	2.80122	1	7	1
A007	RUSTIC	I.5.14	II.1.04	NA	III.4.02	NA	III.9.07	III.15.01	IV.11.04	IV.12.04	VII.3.11	VII.13.03	VII.14.03	VII.16.03	NA	2.8227	3	1	3
A059	AeD99QU-04-23-8-1	I.5.14	II.1.17	III.3.06	III.4.02	III.6.09	III.9.11	III.15.01	IV.11.05	IV.12.03	VII.3.11	VII.13.05	VII.14.03	VII.16.03	VII.18.09	2.83481	3	3	0
A155	Hardy	I.5.11	II.1.15	III.3.07	NA	III.6.09	III.9.11	III.15.01	IV.11.07	IV.12.02	VII.3.07	NA	VII.14.01	VII.16.02	VII.18.22	3.04298	1	5	2
A058	AeD99QU-04-22-10-3	I.5.13	II.1.13	III.3.02	III.4.01	III.6.01	III.9.10	III.15.17	IV.11.05	IV.12.03	VII.3.19	VII.13.05	VII.14.01	VII.16.02	VII.18.09	3.07048	5	2	0
A121	Astrid	I.5.23	II.1.15	III.3.07	III.4.02	III.6.06	III.9.11	III.15.01	IV.11.07	IV.12.02	VII.3.02	NA	VII.14.01	VII.16.02	VII.18.14	3.11866	1	5	1
A125	BACCARA DESPREZ	I.5.11	II.1.15	III.3.07	III.4.02	III.6.09	III.9.11	III.15.01	IV.11.05	IV.12.03	VII.3.07	NA	VII.14.01	VII.16.02	VII.18.17	3.14725	1	6	1
A151	Antares	I.5.14	NA	III.3.07	III.4.02	III.6.06	III.9.11	III.15.01	IV.11.07	IV.12.04	VII.3.11	NA	VII.14.01	VII.16.07	VII.18.21	3.17553	2	5	2
A005	Odeon	I.5.11	II.1.15	III.3.07	III.4.02	III.6.06	III.9.11	III.15.01	IV.11.05	IV.12.03	VII.3.02	VII.13.03	VII.14.01	VII.16.02	VII.18.01	3.23493	1	6	0
A124	EDEN	I.5.11	II.1.15	III.3.07	III.4.02	III.6.09	III.9.11	III.15.01	IV.11.05	IV.12.03	VII.3.07	NA	VII.14.01	VII.16.02	NA	3.33014	1	6	2
A119	Lumina	I.5.11	II.1.14	III.3.07	III.4.02	III.6.09	III.9.11	III.15.01	IV.11.07	IV.12.04	VII.3.07	VII.13.15	VII.14.01	VII.16.02	NA	3.62857	1	5	1
A153	Marignan	NA	NA	III.3.07	NA	III.6.09	III.9.11	NA	IV.11.05	IV.12.03	VII.3.07	NA	VII.14.01	VII.16.02	VII.18.21	3.89383	1	4	5
A154	Safranos	I.5.11	II.1.07	III.3.07	III.4.02	III.6.09	III.9.13	III.15.01	IV.11.05	IV.12.03	VII.3.07	NA	VII.14.01	VII.16.07	VII.18.21	4.47185	2	5	1
