# Supplementary material for: Genome-wide association mapping of partial resistance to Aphanomyces euteiches in pea
Source: BMC Genomics. 2016 Feb 20;17:124. doi: 10.1186/s12864-016-2429-4 (PMC4761183; doi:10.1186/s12864-016-2429-4)
Supplement: Additional file 15: — Annotation of markers in detected linkage disequilibrium (LD) blocks for putative candidate genes. (a) LD block were constructed with markers detected by genome-wide association mapping and markers in LD with them, LD block are named according to Additional file 11; (b) genetic positions are estimated as described in Additional file 11; For each LD block:(c) traits associated with markers in the LD block; (d) Pairwise LD between each marker and the marker(s) detected by GWA in the LD block (detected marker in bold); (e) putative protein annotation underlying each marker based on comparative Blast X data from Tayeh et al. [49], see Methods section; (f) putative function of the protein in plant disease resistance based on the literature; (g) putative function of the protein in plant development based on the literature; (h) reference for protein function involved in plant disease resistance or plant development; (i) Pea cloned genes referred in literature; (j) extract of annotation data from Tayeh et al. [49], Blast X of marker sequence onto P. sativum, M. truncatula, G. max and A. thaliana proteins. (XLSX 131 kb) [file 12864_2016_2429_MOESM15_ESM.xlsx]

## Sheet: AddFile15
LG	LD block (a)	Marker	Position (cM) (b)	Associated traits (c)	LD (r²) with trait-associated marker (bold) (d)				Putative annotation (e)	Putative function of interest for disease resistance (f)	Putative function in plant development (g)	Literature reference (h)	Pea gene (i)	Reference(s) (i)	Annotation following Blastx (e-value cut-off of 1e-10) against protein sequences from (j):
															P. sativum		M. truncatula		G. max		A. thaliana
															e-value	predicted protein function	e-value	predicted protein function	e-value	predicted protein function	e-value	predicted protein function
I	I.1	PsCam045699_29329_409	38.5		0.292975				not assigned	-	-
		PsCam011022_7464_1139	38.7		0.272043				UDP-glycosyltransferase	defense response (detoxification)	-	[S1]			7.2614e-40	UDP-glucuronosyltransferase	0.0	Anthocyanidin 3-O-glucosyltransferase	0.0	UDP-glycosyltransferase 71D1-like	5.36228e-129	UDP-glucosyl transferase 71C3
		PsCam018890_11268_413	38.7		0.325438				not assigned	-	-
		PsCam020122_11475_329	38.7		0.325583				not assigned	-	-
		PsCam000395_347_213	38.7		0.460483				Quinone reductase family protein	plant defense (oxydative burst)	-	[S2]					2.94436e-129	Flavoprotein wrbA			3.56156e-96	Quinone reductase family protein
		PsCam047171_30305_572	38.7	Field_ADI1_10_RI	1				not assigned	-	-						3.64403e-21	Mitochondrial protein, putative
		PsCam049583_32210_346	38.7		0.200662				RNA binding domain protein	-	-						7.62318e-156	RNA binding domain protein			5.35068e-80	RNA recognition motif (RRM)-containing protein
		PsCam021287_11947_281	39		0.610289				Thioesterase superfamily protein	-	-						6.00819e-82	Acyl-coenzyme A thioesterase			3.63254e-43	Thioesterase superfamily protein
	I.2	AB56_379	73.85	Field_ADI1_13_RI	1				not assigned	-	-
		PsCam037161_22265_149	74.3		0.234612				putative copper ion-binding laccase	defense response (lignification of xylem tissu)	-	[S3]			2.98196e-153	putative copper ion-binding laccase	0.0	Laccase-11	0.0	laccase-11-like	0.0	laccase 11
	I.3	PsCam057507_38094_565	82.4		0.314292				BTB/POZ domain-containing protein	signal transduction	-	[S4]					0.0	Root phototropism protein	0.0	BTB/POZ domain-containing protein At5g67385-like isoform X1	0.0	Phototropic-responsive NPH3 family protein
		PsCam050808_33369_647	82.7		0.416098				Lateral Organ Boundaries (LOB) domain-containing protein	signal transduction (Jasmonic Acid regulation)	-	[S5]					6.88322e-110	LOB domain-containing protein	2.69285e-107	LOB domain-containing protein 37-like	1.42622e-64	LOB domain-containing protein 38
		PsCam031033_18302_4320	83.1		0.852371				Calcium-transporting ATPase 2	signal transduction	-	[S6]					0.0	Calcium-transporting ATPase 2, plasma membrane-type	0.0	calcium-transporting ATPase 2, plasma membrane-type-like	0.0	calcium ATPase 2
		PsCam037746_22815_1195	83.1		0.896722				not assigned	-	-
		PsCam045028_28759_2059	83.1	Field_ADI2_10_DI	1				Formin-like protein	defense response (oxydative burst)	-	[S7]					0.0	Formin-like protein	0.0	formin-like protein 6-like	0.0	formin homolog 6
		PsCam042662_26712_871	84.3		0.810547				U-box domain containing protein (E3 ubiquitin ligases) = Armadillo	signal transduction	-	[S8]					0.0	U-box domain-containing protein	0.0	U-box domain-containing protein 30-like	0.0	ARM repeat superfamily protein
		PsCam001766_1451_596	84.3		0.760747				not assigned	-	-
		PsCam060131_40118_1237	84.3		0.760747				BSD domain containing protein	-	-						1.57574e-161	BSD domain containing protein			5.62622e-67	BSD domain-containing protein
	I.4	Af	85.6	Field_RRI_12_DI	1				not assigned	-	-
		PsCam025559_14651_1169	86.5		0.210789				not assigned	-	-
		PsCam005297_4017_1128	87.2		0.201191				not assigned	-	-
	I.5	PsCam005033_3817_61	88.2		0.825773				NO APICAL MERISTEM (NAC)-like	transcription regulation	-	[S9]			1.43048e-51	NO APICAL MERISTEM1	1.349e-180	NAC domain protein	6.89758e-136	NAC domain-containing protein 7-like isoform X1	3.55778e-113	NAC 007
		PsCam027153_15841_364	88.2	Field_ADI1_12_DI	1				syntaxin related protein (vesicule fusion)	defense response (secretion of pathogenesis related proteins)	-	[S10]					3.18675e-178	Knolle	1.76803e-157	syntaxin-related protein KNOLLE-like	2.51836e-114	syntaxin of plants 111
		PsCam042815_26857_431	88.2		0.908302	0.840163			disagreeing hits	-	-				6.50048e-11	AF179282_1 Toc64	0.0	Stress-induced-phosphoprotein	0.0	heat shock protein STI-like	0.0	stress-inducible protein, putative
		PsCam037259_22356_1396	88.9		0.886866	0.734854			not assigned	-	-										0.0	ACT domain repeat 8
		PsCam024866_14152_261	88.9		0.421638	0.401303			not assigned	-	-
		PsCam011366_7739_322	89.1		0.269733	0.277453			not assigned	-	-
		PsCam038113_23162_1036	89.1			0.390027			not assigned	-	-						0.0	Ileal sodium/bile acid cotransporter	5.44572e-174	probable sodium/metabolite cotransporter BASS5, chloroplastic-like	3.87558e-133	Sodium Bile acid symporter family
		PsCam044835_28587_1878	89.1	Field_ADI1_All Field_ADI1_13_DI Field_ADI1_12_RI Field_ADI2_All MFA.Dim.2		1			serine-threonine protein kinase, putative LRR domain	pathogen recognition/signal transduction	-	[S11]			1.13034e-103	serine-threonine protein kinase	0.0	Protein kinase like protein	0.0	probable LRR receptor-like serine/threonine-protein kinase At1g12460-like	0.0	leucine-rich repeat transmembrane protein kinase family protein
		PsCam044855_28602_1561	89.1			0.547589			ACC synthase (Ethylene production)	signal transduction	-	[S12]					0.0	1-aminocyclopropane-1-carboxylate synthase	0.0	probable aminotransferase ACS10-like	1.81564e-180	ACC synthase 10
		PsCam059295_39494_4455	89.1			0.280064			Protein FAM63-like	-	-						0.0	Protein FAM63A	0.0	protein FAM63B-like isoform X1
		PsCam035316_20506_2839	89.4			0.289167			RNA polymerase II largest subunit	-	-				1.62752e-36	RNA polymerase II largest subunit	0.0	DNA-directed RNA polymerase subunit beta	0.0	DNA-directed RNA polymerase IV subunit 1-like isoform X3	0.0	nuclear RNA polymerase D1A
		PsCam035496_20678_3576	89.9			0.51303			RNA polymerase beta subunit (chloroplast)	-	-				9.50408e-41	RNA polymerase beta subunit (chloroplast)	0.0	DNA-directed RNA polymerase subunit beta	0.0	DNA-directed RNA polymerase II subunit RPB2-like	0.0	DNA-directed RNA polymerase family protein
		PsCam000507_444_666	90.4			0.710703			disagreeing hits	-	-						0.0	KTEL motif-containing protein	0.0	KDEL motif-containing protein 1-like isoform X1
		PsCam000400_351_2330	90.4			0.390713			not assigned	-	-
II	II.1	PsCam039671_24572_710	41		0.264999				not assigned	-	-						1.78427e-31	MtN20 protein
		PsCam039893_24741_949	41.7		0.54948				not assigned	-	-										1.83439e-115	lysine decarboxylase family protein
		PsCam036593_21726_2984	41.8		0.49628				cyclic nucleotide-gated channel 15	signal transduction	-	[S13]					0.0	CNGC5-like protein	0.0	putative cyclic nucleotide-gated ion channel 15-like isoform X1	0.0	cyclic nucleotide-gated channel 15
		PsCam004991_3782_3995	42		0.522651				not assigned	-	-										1.4923e-92	Cysteine proteinases superfamily protein
		PsCam039641_24544_1372	42		0.536183				thylakoid lumen 15.0 kDa protein (pentapeptide repeat)	-	-						2.11516e-59	Thylakoid lumenal 15.0 kDa protein			9.0815e-84	thylakoid lumen 15.0 kDa protein
		PsCam021071_11806_2143	42.1		0.245028				adenosine kinase 2-like	-	-								0.0	adenosine kinase 2-like	0.0	adenosine kinase 2
		PsCam033694_19257_1741	42.1	Field_ADI1_12_DI Field_ADI2_11_RI Field_ADI1_All Field_ADI2_All	1				not assigned	-	-
		PsCam043529_27529_1349	42.1		0.55047	0.234038			not assigned	-	-
		PsCam057510_38096_1169	42.1		0.498495	0.231284			not assigned	-	-										1.96182e-65	5'-AMP-activated protein kinase-related
		AB112_373	42.3		0.201652	0.31105			not assigned	-	-
		AB112_402	42.3		0.558552				not assigned	-	-
		PsCam011257_7650_1194	42.7	FLO1_12_REN		1			bifunctional monodehydroascorbate reductase and carbonic anhydrase nectarin-3-like	-	-						7.77114e-77	Bifunctional monodehydroascorbate reductase and carbonic anhydrase nectarin-3	1.20347e-137	bifunctional monodehydroascorbate reductase and carbonic anhydrase nectarin-3-like	9.56805e-84	alpha carbonic anhydrase 7
		PsCam039635_24538_1229	42.7			0.521445			bifunctional monodehydroascorbate reductase and carbonic anhydrase nectarin-3-like	-	-						1.97733e-71	Bifunctional monodehydroascorbate reductase and carbonic anhydrase nectarin-3	1.31597e-120	bifunctional monodehydroascorbate reductase and carbonic anhydrase nectarin-3-like	5.0089e-78	alpha carbonic anhydrase 7
		PsCam050314_32904_1465	42.7			0.449668			ribosomal protein	-	-								3.91318e-142	28S ribosomal protein S9, mitochondrial-like	4.44019e-103	Ribosomal protein S5 domain 2-like superfamily protein
	II.2	PsCam028967_17212_242	45.2		0.200442				not assigned	-	-						3.12673e-26	Self-incompatibility protein
		PsCam039187_24156_997	45.2		0.849056				not assigned	-	-								1.78124e-74	micronuclear linker histone polyprotein-like
		PsCam059543_39701_683	45.2	FLO1_12	1				not assigned	-	-
		PsCam029325_17487_1726	45.5		0.794598				urease accessory protein D	-	-								1.05687e-168	urease accessory protein UreD isoform X1	2.29346e-125	urease accessory protein D
	II.3	PsCam049207_31848_271	45.5		0.910656				Transmembrane amino acid transporter family protein	-	-						4.3472e-106	Proton-coupled amino acid transporter	0.0	vacuolar amino acid transporter 1-like isoform X1	0.0	Transmembrane amino acid transporter family protein
		PsCam050243_32836_1352	45.5		0.80759				not assigned	-	-										4.90469e-122	chaperone protein dnaJ-related
		PsCam050446_33026_139	45.5		1				not assigned	-	-
		PsCam059731_39835_288	45.5		1				not assigned	-	-
		AB33_388	45.9	FLO1_10_REN	1				not assigned	-	-
		PsCam049388_32024_1492	46.2		0.29129	0.252802			Serine carboxypeptidase	-	-				0.0	2206338A Ser carboxypeptidase	1.00162e-47	Serine carboxypeptidase-like protein	0.0	serine carboxypeptidase-like 49-like isoformX1	0.0	SERINE CARBOXYPEPTIDASE-LIKE 49
		PsCam010958_7412_642	46.3		0.702657	0.770847			disagreeing hits	-	-				1.00747e-37	SNF1-related protein kinase	2.09293e-37	SNF1-related protein kinase	0.0	serine/threonine-protein kinase TIO-like isoform X1	0.0	Protein kinase family protein with ARM repeat domain
		PsCam035387_20575_5015	46.3		0.386694	0.440124			ABC transporter G family member	-	plant nutrition, plant development	[S14]						ABC transporter G family member	0.0	pleiotropic drug resistance protein 2-like	0.0	pleiotropic drug resistance 6
		PsCam035741_20914_1106	46.3	FLO1_12_REN		1			exocyst complex component sec15A	-	-								0.0	exocyst complex component SEC15A-like		exocyst complex component sec15A
		PsCam043401_27414_292	46.3			0.784119			disagreeing hits	-	-								1.22582e-28	subtilisin-like protease-like	1.58736e-24	Proteinase inhibitor, propeptide
		PsCam050896_33451_1641	46.3			0.622918			disagreeing hits	-	-				8.65058e-113	putative lipoic acid synthase					0.0	Radical SAM superfamily protein
		PsCam039226_24191_762	46.3			0.267134			not assigned	-	-
	II.4	PsCam034783_20145_774	46.9		0.278695				not assigned	-	-										5.90686e-72	embryo defective 1273
		PsCam037747_22816_1252	47		0.247009				not assigned	-	-								3.57562e-172	UPF0496 protein At4g34320-like
		PsCam042382_26450_3953	47.4	FLO1_10_REN	1				not assigned	-	-								9.22187e-171	enolase-phosphatase E1-like
		PsCam056692_37460_234	47.7		0.227151				not assigned	-	-
	II.5	PsCam053665_35505_1746	67.6		0.695599				paladin-like	-	-						0.0	Paladin	0.0	paladin-like isoform X1
		PsCam036058_21208_255	68.1		0.316712				not assigned	-	-
		PsCam043114_27143_892	68.1	FLO2_10_REN	1				Pectinacetylesterase family protein	-	-						0.0	Pectin acetylesterase	0.0	protein notum homolog	0.0	Pectinacetylesterase family protein
		PsCam045737_29360_2498	68.1		0.201715				DHHC-type zinc finger family protein	-	shoot branching	[S15]					2.98756e-42	Palmitoyltransferase	0.0	protein S-acyltransferase 18-like	8.36681e-159	DHHC-type zinc finger family protein
	II.6	PsCam038536_23560_429	101.8		0.481885				not assigned	-	-
		PsCam038159_23208_312	102.2		0.497904				origin recognition complex subunit 4-like	-	-								0.0	origin recognition complex subunit 4-like	1.42814e-170	origin recognition complex subunit 4
		PsCam038614_23632_792	102.2		0.439964				fatty acyl-ACP thioesterases B	-	-						1.37733e-83	Acyl-(Acyl carrier protein) thioesterase	0.0	palmitoyl-acyl carrier protein thioesterase, chloroplastic-like	2.18002e-83	fatty acyl-ACP thioesterases B
		PsCam043246_27270_1517	102.2		0.370482				sec-independent protein translocase protein TATC	-	-				0.0	AF284759_1 TatC			7.97866e-145	sec-independent protein translocase protein TATC, chloroplastic-like isoform X1	1.49924e-115	Sec-independent periplasmic protein translocase
		PsCam000359_318_1468	103.3		0.207921				amino-acid permease	-	flower development	[S16]					2.58713e-130	Amino-acid permease, putative	0.0	amino-acid permease BAT1 homolog	0.0	bidirectional amino acid transporter 1
		PsCam009577_6385_812	103.3	RIPE_10_REN	1				not assigned	-	-
		PsCam044482_28348_1707	103.7		0.711645				not assigned	-	-						2.52562e-31	COSII
	II.7	PsCam010896_7359_1404	112.75	Field_RRI_13_DI	1				not assigned	-	-										1.03929e-145	TMPIT-like protein
		PsCam015707_10196_516	112.9		0.262843				disagreeing hits	-	-						3.17699e-24	Stomatin-like protein			1.11436e-13	cysteine-rich RLK (RECEPTOR-like protein kinase) 8
III	III.1	PsCam000813_700_489	8.5		0.578327				cytochrome P450 enzyme/ Abscisic acid 8'-hydroxylase	plant defense (detoxification)	-	[S17]			3.55179e-59	cytochrome P450 enzyme	1.93483e-108	Abscisic acid 8'-hydroxylase	0.0	abscisic acid 8'-hydroxylase 1	4.15147e-171	cytochrome P450, family 722, subfamily A, polypeptide 1
		PsCam013963_9506_1445	8.5		0.275169				bifunctional nuclease 1, partial	defense response (ABA-mediated callose deposition)	-	[S18]							4.0486e-86	bifunctional nuclease 1, partial	1.39574e-141	bifunctional nuclease in basal defense response 1
		PsCam040305_25084_690	9		0.746246				not assigned	-	-								1.82267e-100	disco-interacting protein 2 homolog B-A-like
		PsCam041366_25850_304	9		0.764747				not assigned	-	-						2.79329e-25	RADIALIS	2.3009e-37	protein RADIALIS-like 2-like	1.82211e-29	RAD-like 1
		PsCam036018_21170_1023	9.5		0.215129				Zinc finger (C3HC4-type RING finger) family protein	signal transduction	-						0.0	Inter-alpha-trypsin inhibitor heavy chain H4			0.0	Zinc finger (C3HC4-type RING finger) family protein
		PsCam037306_22398_891	9.6	Field_ADI1_12_DI	1				not assigned	-	-
		PsCam050507_33085_1631	9.6		0.742281				Brassinosteroid signalling positive regulator (BZR1) family protein	signal transduction	-						8.91682e-56	BES1/BZR1-like protein	1.28399e-102	protein BRASSINAZOLE-RESISTANT 1-like	5.18434e-69	Brassinosteroid signalling positive regulator (BZR1) family protein
		PsCam000634_552_52	10.2		0.375522				disagreeing hits	-	-				3.42272e-132	amino acid transporter, partial	0.0	Amino acid permease	0.0	amino acid permease 8-like isoform X1	6.12356e-146	amino acid permease 8
		PsCam020958_11714_2207	10.2		0.51351				disagreeing hits	-	-						0.0	Galactosylgalactosylxylosylprotein 3-beta-glucuronosyltransferase P	4.61696e-166	probable beta-1,4-xylosyltransferase IRX9H-like	3.68531e-133	Nucleotide-diphospho-sugar transferases superfamily protein
		PsCam052721_34942_172	10.2		0.512072				not assigned	-	-
	III.2	PsCam004672_3514_1959	22.4		0.565194	0.647829			Protein kinase superfamily protein	-	-						0.0	aarF domain-containing protein kinase, putative			0.0	Protein kinase superfamily protein
		PsCam017207_10682_389	22.4	RIPE_10_REN FLO1_12_REN	1	0.720455			disagreeing hits	-	-								7.5585e-81	myb-like protein I-like isoform X1	4.96419e-11	hydroxyproline-rich glycoprotein family protein
		PsCam030793_18164_3029	22.4		0.645702	0.579266			histidine kinase	signal transduction	-	[S19]			1.81109e-27	ethylene receptor	0.0	Hybrid signal transduction histidine kinase K	0.0	histidine kinase 5-like	0.0	histidine kinase 5
		PsCam049584_32211_1847	22.4	FLO2_10_REN	0.720455	1			3-ketoacyl-CoA synthase	-	-				0.0	fiddlehead-like protein	2.66217e-178	3-ketoacyl-CoA synthase			1.96794e-146	3-ketoacyl-CoA synthase 10
		PsCam011480_7823_797	22.6		0.687439	0.470765			not assigned	-	-
		PsCam034586_19967_1537	22.6		0.655237	0.741317			disagreeing hits	-	-				9.07336e-54	brassinosteroid receptor	0.0	Kinase-like protein	0.0	serine/threonine-protein kinase At5g01020-like	3.57425e-160	Protein kinase superfamily protein
		PsCam036107_21256_658	22.6		0.78984	0.558168	0.595115		disagreeing hits	-	-				4.87936e-39	brassinosteroid receptor	0.0	U-box domain-containing protein	0.0	U-box domain-containing protein 35-like	0.0	Protein kinase protein with adenine nucleotide alpha hydrolases-like domain
		PsCam001506_1254_232	23.4			0.910865	0.731841		not assigned	-	-						2.48407e-72	MTD1
		AA175_282	24			0.237987	0.224232		not assigned	-	-
		PsCam026085_15023_289	25.5				0.745255		not assigned	-	-	[S20]					3.92337e-11	Cytochrome c oxidase subunit	6.76233e-10	fe(2+) transport protein 3, chloroplastic-like isoform X3
		PsCam057866_38405_252	26.4				0.896563		not assigned	-	-										1.00966e-53	Chaperone DnaJ-domain superfamily protein
		PsCam046091_29627_1315	27.1				0.838123		RNA binding protein	-	-				2.68979e-11	FCA gamma	9.55899e-57	Heterogeneous nuclear ribonucleoprotein A1	3.08761e-152	RNA-binding protein 1-like	7.49406e-55	RNA-binding (RRM/RBD/RNP motifs) family protein
		PsCam006425_4782_144	27.3				0.831203		not assigned	-	-
		PsCam043138_27166_413	27.3	Field_ADI1_12_DI FLO2_12_REN FLO1_10_REN RIPE_12_REN			1		disagreeing hits	-	-								0.0	lecithin-cholesterol acyltransferase-like 1-like	8.31447e-156	alpha/beta-Hydrolases superfamily protein
		PsCam050202_32797_2026	27.3				0.848192		not assigned	-	-										2.45602e-156	CW7
		PsCam057845_38387_1581	27.6				0.780638		heptahelical protein	signal transduction	-	[S21]					4.80796e-146	Adiponectin receptor protein	0.0	adiponectin receptor protein 2-like isoform X1	1.07312e-149	heptahelical protein 4
		PsCam038362_23399_731	27.8				0.418367		cyclin D	-	plant development and flowering	[S22]			2.21459e-25	cyclin D	6.87285e-44	Cyclin-D5-1	1.13331e-85	cyclin-D5-1-like isoform X1	3.44956e-32	cyclin d5;1
	III.3	PsCam055250_36400_562	31		0.33317				not assigned	-	-
		PsCam035590_20765_380	31.6	Field_RRI_All MFA.Dim.1 Field_RRI_11_RI Field_RRI_10_DI	1				Gamma-tubulin complex component	-	-						0.0	Gamma-tubulin complex component 4	0.0	gamma-tubulin complex component 6-like	0.0	Spc97 / Spc98 family of spindle pole body (SBP) component
		PsCam039309_24261_68	32.1		0.279056				not assigned	-	-
		PsCam002271_1824_370	32.6		0.250103				Target SNARE coiled-coil domain protein	defense response (secretion of pathogenesis related proteins)	-	[S23]					3.74746e-58	Bet1-like protein	6.85793e-62	bet1-like protein At4g14600-like isoform X1	9.46769e-50	Target SNARE coiled-coil domain protein
	III.4	PsCam037297_22389_303	32.6		0.319261				RING/U-box superfamily protein	signal transduction	-	[S24]					1.53235e-112	RING zinc finger protein-like protein	7.74584e-68	RING-H2 finger protein ATL43-like	7.81209e-36	RING/U-box superfamily protein
		PsCam023109_13003_2421	32.7	Field_RRI_12_RI Field_RRI_12_DI Field_RRI_10_RI	1				serine/threonine-protein kinase	pathogen recognition/signal transduction	-	[S11]			1.44928e-43	SNF1-related protein kinase	1.3738e-69	Calcium dependent protein kinase	0.0	serine/threonine-protein kinase PEPKR2-like isoform X1	0.0	phosphoenolpyruvate carboxylase-related kinase 2 (PEPKR2)
	III.5	PsCam036264_21412_1640	32.8		0.316097				disagreeing hits	-	-						0.0	Kinesin-like protein	0.0	chromosome-associated kinesin KIF4-like	4.24468e-169	P-loop containing nucleoside triphosphate hydrolases superfamily protein
		PsCam011358_7733_760	33.8	RIPE_10_REN	1				Ubiquitin-like modifier-activating enzyme	-	flowering	[S25]					0.0	Ubiquitin-like modifier-activating enzyme	0.0	ubiquitin-like modifier-activating enzyme 5-like	0.0	NAD(P)-binding Rossmann-fold superfamily protein
		PsCam012167_8289_560	33.8		0.306988				not assigned	-	-
		PsCam057542_38126_654	33.8		0.505336				not assigned	-	-
		PsCam000434_380_216	33.9		0.519677				Pyridoxal phosphate (PLP)-dependent transferases superfamily protein	-	-						0.0	Molybdenum cofactor sulfurase			1.21372e-15	Pyridoxal phosphate (PLP)-dependent transferases superfamily protein
		PsCam051144_33677_200	33.9		0.69966				not assigned	-	-								9.7385e-56	mediator of RNA polymerase II transcription subunit 30-like
		PsCam052477_34775_186	33.9		0.221439				Thylakoid lumenal 17.9 kDa protein	-	-						3.78832e-117	Thylakoid lumenal 17.9 kDa protein	1.31172e-110	thylakoid lumenal 17.9 kDa protein, chloroplastic-like	7.25942e-80	thylakoid lumenal 17.9 kDa protein, chloroplast
	III.6	PsCam037941_22996_137	37.3		0.295951				amino acid transporter	plant defense (nitrogen burst)	-	[S26]			0.0	amino acid transporter, partial	0.0	Amino acid permease	0.0	amino acid permease 3-like isoform X1	0.0	amino acid permease 2
		PsCam000088_75_1456	38.3		0.268063				PRLI-interacting factor G	-	-						0.0	PRLI-interacting factor G	0.0	BTB/POZ domain-containing protein At2g13690-like	3.41684e-165	PRLI-interacting factor, putative
		PsCam034645_20018_1507	38.3	Field_ADI2_13_DI Field_ADI1_13_DI	1				ABC transporter I family protein	signal transduction	-	[S27]					2.13925e-155	ABC transporter I family member	3.4277e-139	ABC transporter I family member 10, chloroplastic-like	1.66559e-100	ABC transporter family protein
		PsCam037415_22499_621	38.3		0.455791				disagreeing hits	-	-				1.18004e-64	PsRT17-1	0.0	DUF246 domain-containing protein			0.0	O-fucosyltransferase family protein
		PsCam001871_1531_550	38.4		0.448689				RING/U-box superfamily protein	signal transduction	-	[S24]					3.08294e-114	Ring-H2 zinc finger protein	2.31514e-95	RING-H2 finger protein ATL78-like	7.10633e-64	RING/U-box superfamily protein
	III.7	PsCam050430_33010_1078	38.7		0.506739				disagreeing hits	-	-						2.18805e-86	Ribonuclease P protein subunit p25	3.5648e-80	ribonuclease P protein subunit p25-like protein-like isoform X1	1.57851e-55	Alba DNA/RNA-binding protein
		PsCam057273_37903_188	38.7		0.529783				not assigned	-	-
		PsCam056354_37186_567	39.2	Field_ADI1_10_RI	1				not assigned	-	-
	III.8	AB92_357	43.5		0.203652				not assigned	-	-
		AB92_370	43.5	Field_ADI2_10_DI	1				not assigned	-	-
		AD57_301	43.5		0.580577				not assigned	-	-
		AD57_339	43.5		0.388214				not assigned	-	-
		PsCam004398_3307_281	43.7		0.606582				not assigned	-	-
		PsCam017096_10628_1411	43.7		0.278317				mRNA cap guanine-N7 methyltransferase 2-like isoform X1	-	-						0.0	mRNA cap guanine-N7 methyltransferase	1.07895e-178	mRNA cap guanine-N7 methyltransferase 2-like isoform X1	9.40375e-135	S-adenosyl-L-methionine-dependent methyltransferases superfamily protein
		PsCam017281_10725_414	43.7		0.279959				not assigned	-	-
		PsCam022188_12477_4804	43.7		0.306171				Cyclic nucleotide-gated ion channel	signal transduction	-	[S13]					0.0	Cyclic nucleotide-gated ion channel	0.0	cyclic nucleotide-gated ion channel 1-like	0.0	cyclic nucleotide gated channel 1
		PsCam030853_18210_666	43.7		0.307965				Phosphomevalonate kinase	-	-						0.0	Phosphomevalonate kinase	0.0	phosphomevalonate kinase-like isoform X1	0.0	GHMP kinase family protein
	III.9	PsCam058449_38886_549	43.8		0.829818				not assigned	-	-
		PsCam000125_108_427	44.5		0.213336				Galactosyltransferase family protein	defense response (detoxification)	-	[S1]					1.09481e-153	Beta 1 3-glycosyltransferase-like protein I	0.0	probable beta-1,3-galactosyltransferase 11-like	4.41349e-156	Galactosyltransferase family protein
		PsCam045339_29025_1722	44.5		0.517434				disagreeing hits	-	-						0.0	Protein dimerization			0.0	hAT transposon superfamily
		PsCam046219_29720_864	44.5		0.229669				VQ motif-containing protein (interaction with WRKY transcription factors)	transcription regulation	-	[S28]					3.14716e-96	Protein MKS1	2.12237e-69	protein MKS1-like	8.93446e-14	VQ motif-containing protein
		PsCam001039_886_135	44.6		0.456345				flavonol synthase/flavanone 3-hydroxylase-like	disease resistance (unknown process)	-						5.07167e-180	Flavonol synthase/flavanone 3-hydroxylase	6.63166e-158	flavonol synthase/flavanone 3-hydroxylase-like	1.89605e-44	2-oxoglutarate (2OG) and Fe(II)-dependent oxygenase superfamily protein
		PsCam030789_18160_162	44.6	Field_ADI1_All Field_ADI1_13_RI	1				pectin methylesterase	defense response (secretion of pathogenesis related proteins)	-	[S29]			9.95306e-131	pectin methylesterase	0.0	Pectinesterase			0.0	Plant invertase/pectin methylesterase inhibitor superfamily
		PsCam056250_37103_770	44.8		0.336412				Dof zinc finger DNA binding protein	signal transduction	-				4.73944e-33	elicitor-responsive Dof protein ERDP	5.77401e-125	Dof zinc finger protein	1.13441e-71	dof zinc finger protein DOF3.5	4.61076e-37	Dof-type zinc finger DNA-binding family protein
		PsCam016014_10253_143	45.7		0.677486				not assigned	-	-
		PsCam013984_9520_1022	45.9		0.319676				alcohol dehydrogenase 1	defense response	-	[S30]			0.0	ADH1_PEA RecName: Full=Alcohol dehydrogenase 1	0.0	Alcohol dehydrogenase	0.0	alcohol dehydrogenase 1	0.0	alcohol dehydrogenase 1
		PsCam043953_27903_3736	46.15		0.586677				transcriptional corepressor SEUSS-like	-	flower development (auxin responsive)	[S31]							0.0	transcriptional corepressor SEUSS-like	0.0	SEUSS transcriptional co-regulator
	III.10	PsCam049627_32251_1328	62.5		0.399716				Histone deacetylase	transcription regulation	-	[S32]					0.0	Histone deacetylase	0.0	histone deacetylase 6-like isoform X2	0.0	histone deacetylase 6
		PsCam006723_4997_1323	62.9		0.783611				Ras (GTPase) Leucine-rich-repeat protein	defense response (oxydative burst)	-	[S33]					0.0	Leucine-rich-repeat protein	0.0	plant intracellular Ras-group-related LRR protein 9-like	2.10389e-155	plant intracellular ras group-related LRR 1
		PsCam035625_20800_2434	62.9		0.818397				C2 and GRAM domain-containing protein	defense response (cell death)	-	[S34]					0.0	GRAM domain-containing protein 1B	0.0	C2 and GRAM domain-containing protein At5g50170-like	0.0	C2 calcium/lipid-binding and GRAM domain containing protein
		PsCam021109_11830_298	63.1		0.889308				disagreeing hits	-	-						0.0	Manganese-dependent ADP-ribose/CDP-alcohol diphosphatase	0.0	manganese-dependent ADP-ribose/CDP-alcohol diphosphatase-like	1.06346e-127	Calcineurin-like metallo-phosphoesterase superfamily protein
		PsCam045079_28804_1964	63.1	Field_ADI1_12_RI	1				Elongation factor Tu	pathogen recognition	-	[S35]			0.0	choloroplast translation elongation factor	0.0	Elongation factor Tu	0.0	elongation factor Tu, chloroplastic-like	0.0	RAB GTPase homolog E1B
		PsCam034391_19785_2451	63.3		0.920698				disagreeing hits	-	-				0.0	alkaline alpha-galactosidase	0.0	Alkaline alpha galactosidase I	0.0	probable galactinol--sucrose galactosyltransferase 2-like isoform X1	0.0	seed imbibition 2
		PsCam027316_15973_1721	64		0.387165				Armadillo-repeat protein	signal transduction	-						0.0	Ran-binding protein	8.98991e-141	ran-binding protein 6-like	5.52787e-51	ARM repeat superfamily protein
		PsCam025419_14540_1296	64.1		0.249938				NADH-ubiquinone oxidoreductase subunit	signal transduction	-	[S8]					0.0	NADH-ubiquinone oxidoreductase subunit	0.0	NADH dehydrogenase [ubiquinone] iron-sulfur protein 1, mitochondrial-like	0.0	NADH-ubiquinone dehydrogenase, mitochondrial, putative
		PsCam056198_37060_1488	64.1		0.31852				importin-5-like	-	-						0.0	Ran-binding protein	5.08154e-72	importin-5-like	2.0589e-76	ARM repeat superfamily protein
		PsCam056270_37118_747	64.1		0.303691				importin-5-like	-	-						3.15322e-156	Importin beta	2.43851e-17	importin-5-like	5.31381e-24	ARM repeat superfamily protein
	III.11	PsCam045721_29348_2080	64.4		0.238199				beta-1,3 glucanase	-	-				2.43565e-67	beta-1,3 glucanase	0.0	Glucan endo-1,3-beta-glucosidase	0.0	glucan endo-1,3-beta-glucosidase 2-like isoform X1	0.0	O-Glycosyl hydrolases family 17 protein
		PsCam045741_29362_2319	65.2		0.242732				alpha/beta-Hydrolases superfamily protein	-	-						0.0	Calmodulin-binding heat-shock protein			5.73249e-173	alpha/beta-Hydrolases superfamily protein
		PsCam055871_36784_1179	65.4		0.238641				putative gibberellin signaling DELLA protein LA (plant growth)	-	plant growth	[S36]	PsLA	[89]	0.0	putative gibberellin signaling DELLA protein LA	1.77444e-84	Protein SCARECROW	0.0	DELLA protein GAI1	0.0	GRAS family transcription factor family protein
		PsCam058990_39285_415	65.7		0.488643				not assigned	-	-	[S8]							1.79399e-39	polyubiquitin-like	1.75154e-34	Ubiquitin-like superfamily protein
		PsCam012833_8640_2918	65.9	HT_10_REN	1				Telomeric DNA-binding protein	-	-						2.54285e-139	Telomeric DNA-binding protein	0.0	telomere repeat-binding protein 3-like isoform X2	1.44724e-92	TRF-like 9
		PsCam037530_22609_1137	65.9		0.955624				Serine/threonine protein kinase	pathogen recognition/signal transduction	-	[S11]			5.22926e-67	nodulation receptor kinase	0.0	Serine/threonine protein kinase	0.0	protein kinase isoform X1	1.01194e-158	Protein kinase superfamily protein
		PsCam034012_19502_86	66.3		0.409869				E3 ubiquitin-protein ligase RING1-like	signal transduction	-	[S8]					2.82504e-90	RING finger protein	2.3033e-128	E3 ubiquitin-protein ligase RING1-like	3.47433e-62	zinc finger (C3HC4-type RING finger) family protein
		PsCam026198_15099_355	67.1		0.21589				not assigned	-	-
		PsCam034850_20207_513	67.1		0.241177				not assigned	-	-
		PsCam037299_22391_369	67.1		0.217332				BTB/POZ/MATH-domains containing protein	signal transduction	-	[S4]					9.95988e-130	Speckle-type POZ protein	0.0	BTB/POZ and MATH domain-containing protein 3-like isoform X1	4.33692e-163	BTB/POZ/MATH-domains containing protein
	III.12	PsCam052817_35000_252	70.4		0.251596				not assigned	-	-
		PsCam035474_20656_922	70.7		0.824672				ATPase family AAA domain-containing protein	signal transduction	-						0.0	ATPase family AAA domain-containing protein			1.28938e-160	P-loop containing nucleoside triphosphate hydrolases superfamily protein
		PsCam046081_29619_1524	70.8		0.4872				General transcription factor IIH subunit	-	-						1.80878e-152	General transcription factor IIH subunit	1.47207e-148	general transcription factor IIH subunit 3-like isoform X1	2.93999e-114	basal transcription factor complex subunit-related
		PsCam049791_32409_803	70.8		0.947357				LysM domain-containing GPI-anchored protein	pathogen recognition	-	[S37]					0.0	LysM domain-containing GPI-anchored protein	0.0	lysM domain-containing GPI-anchored protein 1-like	2.74571e-172	lysm domain GPI-anchored protein 1 precursor
		PsCam050434_33014_819	70.8		0.487121				not assigned	-	-								2.70054e-113	transcriptional regulator ATRX homolog isoform X1
		PsCam012453_8457_2872	72.1	Field_RRI_11_RI	1				receptor-like protein kinase like protein	pathogen recognition/signal transduction	-	[S11]			4.60447e-46	nodulation receptor kinase	0.0	Receptor-like protein kinase like protein	0.0	receptor-like protein kinase like protein	0.0	S-locus lectin protein kinase family protein
		PsCam004543_3401_248	72.6		0.256946				not assigned	-	-
	III.13	PsCam048377_31112_1947	76.4		0.289533				Cysteine-rich receptor-like protein kinase	-	growth and development	[S38]					0.0	Cysteine-rich receptor-like protein kinase	0.0	cysteine-rich receptor-like protein kinase 3-like	1.69397e-105	cysteine-rich RLK (RECEPTOR-like protein kinase) 3
		PsCam045562_29219_567	76.8		0.940654				NAD(P)H-quinone oxidoreductase	-	-						2.91328e-123	NAD(P)H-quinone oxidoreductase subunit N			1.61386e-82	oxidoreductases, acting on NADH or NADPH, quinone or similar compound as acceptor
		PsCam051345_33851_551	76.8	RIPE_10_REN	1				50S ribosomal protein L17	-	-						1.18324e-26	50S ribosomal protein L17	2.15272e-87	50S ribosomal protein L17, chloroplastic-like	2.38214e-76	Ribosomal protein L17 family protein
		PsCam013052_8832_321	76.9		0.539121				not assigned	-	-
		PsCam000915_777_561	78.1		0.652267				Ethylene responsive transcription factor	-	-						1.18587e-66	Ethylene responsive transcription factor 2b	4.89245e-60	pathogenesis-related genes transcriptional activator PTI6-like	2.20127e-22	cytokinin response factor 4
	III.14	PsCam037625_22700_831	91.1		0.347992				not assigned	-	-
		PsCam033909_19408_223	91.4		0.2753				NB-ARC domain-containing disease resistance protein-like	pathogen recognition	-	[S39]			1.0016e-33	putative NBS-LRR type disease resistance protein, partial	0.0	Cc-nbs-lrr resistance protein	0.0	putative disease resistance RPP13-like protein 1-like	4.08916e-173	NB-ARC domain-containing disease resistance protein
		PsCam011571_7892_294	91.5	Field_ADI1_13_RI	1				not assigned	-	-				2.51812e-13	disease resistance response protein, partial	6.0058e-38	Disease resistance response protein			2.61393e-40	Disease resistance-responsive (dirigent-like protein) family protein
		PsCam035876_21033_989	91.7		0.286664				U-box domain-containing protein (Armadillo)	signal transduction	-	[S24]					0.0	U-box domain-containing protein	0.0	U-box domain-containing protein 44-like isoform X1	7.25814e-26	Armadillo/beta-catenin-like repeat family protein
	III.15	PsCam041210_25755_211	96.5		0.346249				not assigned	-	-
		PsCam051454_33947_98	96.5		0.346249				HMG (high mobility group) box protein with ARID/BRIGHT DNA-binding domain	-	-						1.26404e-97	AT-rich interactive domain-containing protein	4.93769e-39	high mobility group B protein 9-like isoform X1	5.75593e-45	HMG (high mobility group) box protein with ARID/BRIGHT DNA-binding domain
		PsCam001621_1340_484	96.6		0.287156	0.425492			GPI-anchored protein LORELEI	-	-						1.24146e-66	GPI-anchored protein LORELEI			1.30479e-37	LORELEI-LIKE-GPI-ANCHORED PROTEIN 1
		PsCam013171_8925_143	96.7		0.34405	0.463111			Zinc finger SWIM domain-containing protein	signal transduction	-						2.86736e-68	Zinc finger SWIM domain-containing protein	2.81686e-57	zinc finger SWIM domain-containing protein 7-like isoform X2
		PsCam036256_21404_2650	96.7		0.356872	0.493976			Endoglucanase	-	-				0.0	endo-1,4-beta-glucanase	0.0	Endoglucanase			0.0	cellulase 3
		PsCam000275_241_2264	96.8			0.228292			disagreeing hits	-	-						6.08462e-176	Membrane protein-like protein			1.15988e-127	Galactose-binding protein
		PsCam000488_427_411	96.8		0.428298				Cytochrome P450	plant defense (detoxification)	-	[S17]			2.53389e-85	flavonoid 3' 5' hydroxylase	2.28669e-172	Cytochrome P450	0.0	geraniol 8-hydroxylase-like	1.42681e-126	cytochrome P450, family 76, subfamily C, polypeptide 7
		PsCam033941_19437_1439	96.8			0.240329			paired amphipathic helix (PAH2) protein Sin3-like	-	-						0.0	Paired amphipathic helix protein Sin3	1.11123e-28	paired amphipathic helix protein Sin3-like 2-like	2.05294e-23	Paired amphipathic helix (PAH2) superfamily protein
		PsCam043293_27312_1261	96.8	Field_ADI1_10_RI	1	0.304696			dehydrogenase protein	defense response (oxydative burst)	-	[S40]					0.0	D-3-phosphoglycerate dehydrogenase			1.85003e-144	D-isomer specific 2-hydroxyacid dehydrogenase family protein
		PsCam046210_29713_182	96.8		0.348283	0.5101			NADH kinase-like	defense response (oxydative burst)	-	[S41]							2.74603e-133	NADH kinase-like isoform X1	8.07306e-93	NAD(H) kinase 3
		PsCam051978_34391_55	96.9		0.765963	0.314007			not assigned	-	-
		PsCam011467_7813_1433	97.1	Field_ADI2_13_DI	0.304696	1			not assigned	-	-
		PsCam033932_19429_1440	97.1			0.461727			Pentatricopeptide repeat-containing protein	-	-						0.0	Pentatricopeptide repeat-containing protein	0.0	putative pentatricopeptide repeat-containing protein At1g12700, mitochondrial-like	5.84099e-114	Pentatricopeptide repeat (PPR) superfamily protein
		PsCam036555_21689_1136	97.1		0.388047				protein YLS7-like (cell wall modifications)	-	-								0.0	protein YLS7-like	3.47406e-146	TRICHOME BIREFRINGENCE-LIKE 41
		PsCam039120_24097_1251	97.1		0.546144				protein YLS7-like (cell wall modifications)	-	-								1.3652e-174	protein YLS7-like	5.42218e-124	TRICHOME BIREFRINGENCE-LIKE 42
		PsCam013014_8801_92	97.3		0.674037				Leucine-rich repeat transmembrane protein kinase	pathogen recognition/signal transduction	-	[S11]			3.29374e-51	brassinosteroid receptor	0.0	Cysteine-rich receptor-like protein kinase	0.0	probable leucine-rich repeat receptor-like serine/threonine-protein kinase At3g14840-like	0.0	Leucine-rich repeat transmembrane protein kinase
		PsCam038439_23473_1589	97.4		0.31269	0.927852			BES1/BZR1-like protein	signal transduction	-	[S42]					3.22184e-18	BES1/BZR1-like protein	2.16435e-115	BES1/BZR1 homolog protein 4-like	2.43498e-76	BES1/BZR1 homolog 4
		PsCam057518_38104_1138	97.4			0.208765			Leucine-rich repeat transmembrane serine-threonine protein kinase	pathogen recognition/signal transduction	-	[S11]			4.98067e-22	serine-threonine protein kinase	0.0	Cysteine-rich receptor-like protein kinase			0.0	Leucine-rich repeat transmembrane protein kinase
	III.16	PsCam044045_27978_330	100.4		0.417258				S-locus receptor kinase	-	-				2.45423e-44	brassinosteroid receptor	0.0	S-locus receptor kinase	0.0	G-type lectin S-receptor-like serine/threonine-protein kinase At1g11300-like	5.08095e-163	protein serine/threonine kinases;protein kinases;ATP binding;sugar binding;kinases;carbohydrate binding
		PsCam051258_33779_1408	100.4		0.436782				Galactosyltransferase family protein	-	plant development	[S43]					4.3991e-33	Avr9 elicitor response protein	1.23622e-142	probable beta-1,3-galactosyltransferase 13-like	8.98473e-136	Galactosyltransferase family protein
		PsCam003330_2584_574	100.6		0.422409				not assigned	-	-								1.5082e-12	CLAVATA3/ESR (CLE)-related protein 5-like
		PsCam034489_19875_2311	101.2		0.557951				not assigned	-	-
		PsCam036194_21342_1967	101.2		0.430855				RING/U-box superfamily protein	-	flower development	[S44]			9.63793e-36	DNA binding zinc finger protein (Pspzf)	5.23441e-33	RING finger protein			3.40772e-76	RING/U-box superfamily protein
		PsCam036384_21526_1757	101.2		0.441202				not assigned	-	-										1.57228e-60	sodium/calcium exchanger family protein / calcium-binding EF hand family protein
		PsCam036878_21993_1959	101.2		0.882691				not assigned	-	-										0.0	sodium/calcium exchanger family protein / calcium-binding EF hand family protein
		PsCam037583_22661_232	101.2		0.461137				Basic-leucine zipper (bZIP) transcription factor family protein	-	plant development	[S45]			3.57636e-20	AT-rich element binding factor 1	2.78872e-86	Transcription factor bZIP48	5.5345e-106	transcription factor RF2b	1.55288e-80	Basic-leucine zipper (bZIP) transcription factor family protein
		PsCam043018_27052_1394	101.2	RIPE_10_REN	1				disagreeing hits	-	-						0.0	Proliferation-associated protein 2G4			0.0	metallopeptidase M24 family protein
		PsCam043412_27422_489	101.2		0.44467				mitochondrial import inner membrane translocase subunit TIM17-2-like	-	-								3.04206e-82	mitochondrial import inner membrane translocase subunit TIM17-2-like	6.21058e-57	translocase inner membrane subunit 17-2
		PsCam043489_27495_1064	101.2		0.421152				RNA exonuclease	-	-						2.72436e-24	RNA exonuclease	1.06089e-126	RNA exonuclease 4-like	1.28326e-102	Polynucleotidyl transferase, ribonuclease H-like superfamily protein
		PsCam045978_29543_1362	101.2		0.417258				GroES-like zinc-binding alcohol dehydrogenase family protein	-	-						1.874e-14	15-hydroxyprostaglandin dehydrogenase	9.88106e-177	reticulon-4-interacting protein 1, mitochondrial-like	2.67079e-145	GroES-like zinc-binding alcohol dehydrogenase family protein
		PsCam042347_26418_3657	101.6		0.227667				AAA+ ATPase	-	plant growth	[S46]			1.35149e-33	Ftsh-like protease	4.2879e-76	ATPase family AAA domain-containing protein 2B, partial			0.0	P-loop containing nucleoside triphosphate hydrolases superfamily protein
		PsCam012968_8762_695	103.2		0.29038				not assigned	-	-								0.0	probable bifunctional methylthioribulose-1-phosphate dehydratase/enolase-phosphatase E1-like	0.0	haloacid dehalogenase-like hydrolase family protein
		PsCam011601_7912_909	103.7		0.340568				not assigned	-	-
		PsCam031604_18516_424	103.7		0.46235				not assigned	-	-
	III.17	PsCam024624_13995_4847	130.6		0.75	0.463941			homeobox-leucine zipper protein	-	plant development	[S45]			3.77708e-16	HB8, partial	0.0	Homeodomain protein (HB2)	0.0	homeobox-leucine zipper protein GLABRA 2-like	0.0	HD-ZIP IV family of homeobox-leucine zipper protein with lipid-binding START domain
		PsCam005215_3949_747	131		0.84	0.558208			disagreeing hits	-	-						2.75969e-127	Glyoxylate reductase	6.53593e-134	hydroxyphenylpyruvate reductase-like isoform 1	9.63807e-129	D-isomer specific 2-hydroxyacid dehydrogenase family protein
		PsCam049262_31901_1067	131		0.84	0.558208			Protein disulfide isomerase Like	-	-						7.38342e-78	Protein disulfide isomerase L-2	0.0	protein disulfide isomerase like protein precursor	0.0	PDI-like 1-6
		PsCam037548_22627_143	131.1		0.66	0.410585			not assigned	-	-										2.78509e-34	ovate family protein 14
		PsCam049061_31705_537	131.1		0.84	0.720455			heat shock protein hsp70	-	plant development	[S47]			2.74121e-80	heat shock protein hsp70	0.0	Heat shock 70 kDa protein 4L	0.0	heat shock 70 kDa protein 14-like	0.0	Heat shock protein 70 (Hsp 70) family protein
		PsCam038657_23672_1732	131.3		0.66	0.573556			Coatomer alpha subunit-like protein	-	-						2.62082e-42	Coatomer alpha subunit-like protein	8.09566e-175	coatomer subunit beta'-2-like isoform X1	2.52354e-126	Coatomer, beta' subunit
		PsCam034779_20141_1638	132		0.84	0.558208			not assigned	-	-										2.08584e-99	BRCT domain-containing DNA repair protein
		PsCam038309_23348_747	132	HT_12_REN	0.75	1			not assigned	-	-								5.58412e-123	protein CHROMOSOME TRANSMISSION FIDELITY 7-like isoform X1	3.06725e-95	damaged DNA binding;DNA-directed DNA polymerases
		PsCam035617_20792_637	132	HT_10_REN	1	0.754717			brassinosteroid receptor	-	-				3.41832e-118	brassinosteroid receptor	0.0	Receptor-like protein kinase	0.0	receptor-like protein kinase-like	0.0	PEP1 receptor 1
		PsCam037922_22979_691	132.1		1	0.754717			Gibberellin 3-oxidase (LE)	-	plant growth and development	[S48]	PsGA3ox1 (=LE)	[90]			2.12146e-48	Protein SRG1	0.0	gibberellin 3-beta-dioxygenase 1-like	1.61905e-134	gibberellin 3-oxidase 1
		PsCam034369_19765_1448	133		0.78	0.622705			not assigned	-	-										0.0	Nucleoporin interacting component (Nup93/Nic96-like) family protein
	III.18	PsCam044311_28208_2067	134		0.894375				formamidopyrimidine-DNA glycosylase-like	-	-								6.48512e-164	formamidopyrimidine-DNA glycosylase-like isoform X3	1.79123e-142	MUTM homolog-1
		PsCam049145_31788_282	134		0.756215				Chaperone dnaJ	-	-				0.0	DnaJ homologue	8.5864e-102	Chaperone dnaJ	0.0	dnaJ homolog 1, mitochondrial-like isoform 1	0.0	Molecular chaperone Hsp40/DnaJ family protein
		PsCam050069_32675_656	134		0.661225				brassinosteroid receptor	-	vascular development, flowering and senescence	[S49]			2.41233e-58	brassinosteroid receptor	1.98738e-130	Receptor-like kinase	0.0	PTI1-like tyrosine-protein kinase At3g15890-like	2.2097e-142	Protein kinase superfamily protein
		PsCam055856_36774_994	134		0.675				not assigned	-	-										6.38937e-57	Ubiquitin system component Cue protein
		PsCam049798_32416_244	134.1		0.828348				Amino acid transporter	-	flower development	[S16]					5.47442e-54	Amino acid transporter	5.5111e-142	sodium-coupled neutral amino acid transporter 4-like	1.36405e-122	Transmembrane amino acid transporter family protein
		PsCam002356_1892_138	134.3		0.770495				not assigned	-	-								5.54296e-42	mediator of RNA polymerase II transcription subunit 15a-like
		PsCam045932_29506_1539	134.3		0.719796				F-box/LRR-repeat protein	-	plant growth and development	[S50]							0.0	F-box/LRR-repeat protein 14-like isoform X1	0.0	RNI-like superfamily protein
		PsCam049414_32050_2511	134.3		0.704348				disagreeing hits	-	-						0.0	Ubiquitin carboxyl-terminal hydrolase	0.0	BRCA1-associated protein-like	0.0	zinc finger (C3HC4-type RING finger) family protein
		PsCam060168_40149_2752	134.4		0.675				LRR Serine threonine protein kinase	-	plant growth and development	[S51]			1.64085e-49	nodulation receptor kinase	1.57363e-119	Wall-associated receptor kinase-like protein	0.0	probable receptor-like protein kinase At1g80640-like isoform X1	2.38495e-114	Protein kinase superfamily protein
		PsCam034256_19681_301	134.6	FLO1_12_REN	1				not assigned	-	-
IV	IV.1	PsCam044188_28099_1061	3.7		0.243283				ADP-glucose pyrophosphorylase	-	-				0.0	ADP-glucose pyrophosphorylase	0.0	Glucose-1-phosphate adenylyltransferase			0.0	ADP glucose pyrophosphorylase large subunit 1
		PsCam000404_355_3214	3.8	Field_RRI_11_DI	1				disagreeing hits	-	-						0.0	Glucose-6-phosphate/phosphate translocator			0.0	beta glucosidase 46
		PsCam049668_32292_713	3.8		1				Glucose-6-phosphate/phosphate translocator	signal transduction	-	[S52]			0.0	chloroplast glucose-6-phosphate/phosphate translocator	1.09586e-150	Glucose-6-phosphate/phosphate translocator	2.78954e-158	beta-glucosidase 47-like	1.62269e-153	glucose-6-phosphate/phosphate translocator 2
	IV.2	PsCam010133_6813_144	5.9		0.283128				not assigned	-	-
		PsCam025226_14405_465	5.9		0.868239				not assigned	-	-
		PsCam050850_33409_1793	5.9	Field_ADI2_12_KEN	1				not assigned	-	-
		PsCam029309_17475_346	7.5		0.678341				not assigned	-	-
	IV.3	PsCam040341_25108_601	10.6		0.340181				auxin-responsive protein IAA33-like	defense response	-						4.99231e-60	Indole-3-acetic acid inducible	6.45649e-29	LOW QUALITY PROTEIN: auxin-responsive protein IAA33-like	4.59601e-40	indole-3-acetic acid inducible 33
		PsCam033505_19138_1061	10.7		0.754659				Replication factor A protein	-	-				1.9673e-51	RPA 32kDa	1.64529e-99	Replication factor A protein	1.15404e-89	replication protein A 32 kDa subunit B-like isoform X1	1.66525e-49	replicon protein A2
		PsCam035749_20920_4800	11.1		0.857709				villin-4-like (root hair grooth)	-	root hair growth	[S53]					0.0	Villin-4	0.0	villin-4-like isoform X1	0.0	villin 4
		PsCam034148_19622_98	11.4		0.877884				mitochondrial outer membrane import complex protein METAXIN-like	-	-						1.81332e-149	Metaxin-1	1.24419e-129	mitochondrial outer membrane import complex protein METAXIN-like	1.17369e-79	metaxin-related
		PsCam036087_21236_2392	11.4	Field_RRI_13_DI	1				not assigned	-	-						0.0	Transcription factor bZIP106
		PsCam051819_34264_514	11.4		0.930491				Methyltransferase, putative	-	-						4.86025e-152	Methyltransferase, putative			6.47616e-121	S-adenosyl-L-methionine-dependent methyltransferases superfamily protein
		PsCam052249_34608_1152	11.4		0.812034				not assigned	-	-
		PsCam011134_7551_2658	11.8		0.209708				Zn/Cd P(IB)-type ATPase	-	-						0.0	Zn/Cd P(IB)-type ATPase	0.0	putative cadmium/zinc-transporting ATPase HMA4-like	0.0	heavy metal atpase 2
		PsCam023144_13033_1388	11.8		0.269201				not assigned	-	-										2.86614e-168	Core-2/I-branching beta-1,6-N-acetylglucosaminyltransferase family protein
		PsCam036054_21205_946	11.8		0.291412				not assigned	-	-										1.13412e-170	Core-2/I-branching beta-1,6-N-acetylglucosaminyltransferase family protein
		PsCam043695_27683_971	11.8		0.269915				Calcium-binding EF-hand family protein (helix-loop-helix)	transcription regulation	-	[S54]					1.55015e-76	Calcium-binding mitochondrial carrier protein SCaMC-1	2.49375e-61	probable calcium-binding protein CML45-like	1.19959e-36	Calcium-binding EF-hand family protein
		PsCam033746_19289_2936	12.3		0.254726				subtilisin-like serine protease	pathogen recognition	-	[S55]			1.57779e-81	subtilisin-like serine protease	0.0	Subtilisin-like serine protease	0.0	subtilisin-like protease-like isoform X1	0.0	PA-domain containing subtilase family protein
		PsCam049072_31716_1468	12.3		0.723729				TBC Rab-GAP domain protein	signal transduction	-	[S56]					0.0	TBC1 domain family member			0.0	Ypt/Rab-GAP domain of gyp1p superfamily protein
		PsCam050335_32924_830	12.3		0.452779				Oxysterol-binding protein-related protein	transcription regulation	-	[S57]					7.63859e-144	Oxysterol-binding protein-related protein	5.0169e-120	oxysterol-binding protein-related protein 4B-like	4.60394e-79	OSBP(oxysterol binding protein)-related protein 4B
	IV.4	PsCam003906_2976_359	22.1	Field_ADI2_13_DI	1				not assigned	-	-
		PsCam022603_12702_205	22.1		1				WD40 repeat-containing protein	transcription regulation	-	[S58]					0.0	WD40 repeat-containing protein SMU1			0.0	transducin family protein / WD-40 repeat family protein
		PsCam042998_27033_1118	22.1		0.734173				probable polygalacturonase-like	-	-				5.09546e-18	AF361321_1 polygalacturonase			0.0	probable polygalacturonase-like isoform X1	3.01184e-180	Pectin lyase-like superfamily protein
		PsCam044946_28688_5469	22.1		0.728164				TOPLESS-related 2 (negative regulator of jasmonate responses)	signal transduction	-	[S59]					0.0	WD repeat-containing protein	0.0	topless-related protein 3-like	0.0	TOPLESS-related 2
		PsCam001099_933_92	22.3		0.238038				ACC synthase (Ethylene production)	signal transduction	-	[S12]					1.4754e-89	1-aminocyclopropane-1-carboxylate oxidase-like protein			3.48316e-51	2-oxoglutarate (2OG) and Fe(II)-dependent oxygenase superfamily protein
		PsCam004825_3640_1632	22.3		0.238038				not assigned	-	-
		PsCam036784_21908_580	22.3		0.702839				Tetratricopeptide repeat (TPR)-like superfamily protein	signal transduction	-	[S60]			1.32936e-10	AF179282_1 Toc64	6.61105e-10	Glutamyl-tRNA(Gln) amidotransferase subunit A			8.24322e-92	Tetratricopeptide repeat (TPR)-like superfamily protein
		PsCam043167_27194_1523	22.3		0.891633				not assigned	-	-										1.18995e-145	Protein phosphatase 2C family protein
		PsCam003297_2562_75	22.7		0.491683				not assigned	-	-
	IV.5	PsCam039023_24009_852	61.6	CC_RRI_09_Ae109	1				Prolyl 4-hydroxylase alpha-2 subunit (cell wall)	-	-						3.20434e-123	Prolyl 4-hydroxylase alpha-2 subunit			9.69327e-107	2-oxoglutarate (2OG) and Fe(II)-dependent oxygenase superfamily protein
	IV.6	PsCam005728_4308_538	67.2		0.349075				not assigned	-	-
		PsCam049769_32389_581	67.2		0.257627				Actin-related protein 2/3 complex subunit	-	-						0.0	Actin-related protein 2/3 complex subunit	0.0	actin-related protein 2/3 complex subunit 2A-like	2.06977e-136	Arp2/3 complex, 34 kD subunit p34-Arc
		PsCam043979_27922_2837	67.3		0.207829				phototropin-like protein	-	-				0.0	phototropin-like protein PsPK4	0.0	Phototropin	0.0	phototropin-2-like isoform X1	0.0	phototropin 2
		PsCam018415_11127_149	67.6	Field_ADI1_13_RI	1				not assigned	-	-
		PsCam037513_22593_2935	67.9		0.700135				not assigned	-	-
	IV.7	PsCam056094_36970_1559	68.7		0.388638				disagreeing hits	-	-						4.55012e-11	Isochorismate synthase	2.26783e-89	protein PHYLLO, chloroplastic-like isoform X2	1.43134e-47	magnesium ion binding;thiamin pyrophosphate binding;hydro-lyases;catalytics;2-succinyl-5-enolpyruvyl-6-hydroxy-3-cyclohexene-1-carboxylic-acid synthases
		PsCam004708_3544_675	68.8		0.364229				Cysteine-rich receptor-like protein kinase	pathogen recognition/signal transduction	-	[S11]					5.0158e-135	Cysteine-rich receptor-like protein kinase	0.0	protein kinase family protein isoform X1	0.0	cysteine-rich RLK (RECEPTOR-like protein kinase) 3
		PsCam037218_22318_568	68.8		0.495565				High-affinity nitrate transporter	signal transduction	-	[S61]					1.56254e-162	High-affinity nitrate transporter	0.0	high affinity nitrate transporter 2.5-like	0.0	nitrate transporter2.5
		PsCam011465_7811_255	68.9		0.471235				not assigned	-	-
		PsCam000136_119_1230	69.3		0.627652				BTB/POZ domain-containing protein	signal transduction	-	[S4]					0.0	BTB/POZ domain-containing protein	0.0	BTB/POZ domain-containing protein At1g67900-like	0.0	Phototropic-responsive NPH3 family protein
		PsCam001188_1003_335	69.3	Field_RRI_13_DI	1				GLABRA2 expression modulator (root epidermal cells)	-	root development	[S62]					3.1827e-85	GLABRA2 expression modulator	7.01589e-107	GLABRA2 expression modulator-like	8.68113e-93	GRAM domain family protein
		PsCam001813_1486_880	69.3		0.551236				not assigned	-	-
		PsCam034609_19986_173	69.3		0.516301				AP-1 complex subunit mu	defense response	-	[S63]					0.0	AP-1 complex subunit mu	0.0	AP-1 complex subunit mu-2-like	0.0	Clathrin adaptor complexes medium subunit family protein
		PsCam035313_20503_2100	69.3		0.468157				Nucleotide-diphospho-sugar transferase family protein	-	-						0.0	UDP-galactose:fucoside alpha-3-galactosyltransferase			0.0	Nucleotide-diphospho-sugar transferase family protein
		PsCam055151_36328_103	69.3		0.968013				not assigned	-	-
	IV.8	PsCam027331_15987_254	76.1		0.794598				BURP domain-containing protein	-	-				1.36576e-53	unknown seed protein	1.61296e-127	Embryonic abundant-like protein			1.86032e-24	BURP domain-containing protein
		PsCam000015_11_1425	76.2		0.86371				Phosphoenolpyruvate carboxylase	-	-						0.0	Phosphoenolpyruvate carboxylase	0.0	phosphoenolpyruvate carboxylase, housekeeping isozyme-like isoform X1	0.0	phosphoenolpyruvate carboxylase 3
		PsCam002207_1782_264	76.2		1				ribosomal protein L34 homolog	-	-				6.75299e-58	ribosomal protein L34 homolog	4.05922e-56	60S ribosomal protein L34			2.90117e-54	Ribosomal protein L34e superfamily protein
		PsCam003600_2770_552	76.2		0.86371				not assigned	-	-	[S64]							6.78907e-17	ABC transporter B family member 1-like	4.08799e-12	ATP binding cassette subfamily B1
		PsCam025548_14643_2834	76.2		0.86371				ribonucleoprotein	-	-				1.64015e-11	ribonucleoprotein	5.11312e-81	Heterogeneous nuclear ribonucleoprotein A3-like protein	2.42137e-134	heterogeneous nuclear ribonucleoprotein A3 homolog 2-like isoform X1	1.96038e-104	RNA-binding (RRM/RBD/RNP motifs) family protein
		PsCam026054_14999_2864	76.2		0.86371				LRR Serine threonine protein kinase	pathogen recognition/signal transduction	-	[S11]			4.56624e-24	nodulation receptor kinase	0.0	Receptor-like kinase, partial	0.0	probable inactive leucine-rich repeat receptor-like protein kinase At3g03770-like	3.13734e-174	Leucine-rich repeat protein kinase family protein
		PsCam029227_17412_2455	76.2		0.86371				FYVE zinc finger domain	signal transduction	-						0.0	Lateral signaling target protein-like protein			0.0	Regulator of chromosome condensation (RCC1) family with FYVE zinc finger domain
		PsCam029388_17534_252	76.2		0.86371				not assigned	-	-										3.44097e-42	early nodulin-like protein 2
		PsCam036906_22019_1424	76.2	CC_RRI_09_Ae109	1				Transcription factor bHLH123	transcription regulation	-	[S54]					0.0	Transcription factor bHLH123	1.32671e-162	transcription factor bHLH123-like	1.22049e-65	basic helix-loop-helix (bHLH) DNA-binding superfamily protein
		PsCam037191_22293_279	76.2		0.927312				AP2-like ethylene-responsive transcription factor	transcription regulation	-				3.96796e-39	AF325506_1 APETAL2-like protein	4.60283e-150	AP2-like ethylene-responsive transcription factor			8.59227e-94	Integrase-type DNA-binding superfamily protein
		PsCam039135_24109_1277	76.2		1				disagreeing hits	-	-						2.28257e-152	Hypersensitive-induced response protein			6.72316e-157	SPFH/Band 7/PHB domain-containing membrane-associated protein family
		PsCam044897_28640_2303	76.2		0.86371				Phospholipid-transporting ATPase	-	-						0.0	Phospholipid-transporting ATPase	0.0	phospholipid-transporting ATPase 1-like isoform X2	0.0	aminophospholipid ATPase 1
		PsCam045867_29458_1290	76.2		0.86371				homogentisate 1,2-dioxygenase	-	-								0.0	homogentisate 1,2-dioxygenase-like isoform X1	0.0	homogentisate 1,2-dioxygenase
		PsCam049226_31865_413	76.2		0.86371				Delta-8 sphingolipid desaturase	-	-						0.0	Delta-8 sphingolipid desaturase	0.0	delta(8)-fatty-acid desaturase-like	0.0	Fatty acid/sphingolipid desaturase
		PsCam054935_36196_599	76.2		0.927312				Vacuolar amino acid transporter	plant defense (nitrogen burst)	-	[S26]					4.79794e-92	Vacuolar amino acid transporter	3.06025e-144	vacuolar amino acid transporter 1-like	9.21654e-93	Transmembrane amino acid transporter family protein
		PsCam057816_38362_1031	76.2		0.927312				Vacuolar amino acid transporter	plant defense (nitrogen burst)	-	[S26]					5.64429e-106	Vacuolar amino acid transporter	7.84125e-170	vacuolar amino acid transporter 1-like	4.03615e-101	Transmembrane amino acid transporter family protein
	IV.9	PsCam058763_39109_322	105.7		0.205259				homeobox-leucine zipper protein ATHB-15-like	defense response (cell wall modifications)	plant development	[S45]			0.0	HB8, partial	0.0	Homeobox-leucine zipper protein ATHB-15	0.0	homeobox-leucine zipper protein ATHB-15-like	0.0	Homeobox-leucine zipper family protein / lipid-binding START domain-containing protein
		PsCam004183_3161_311	106.1		0.40452				not assigned	-	-
		PsCam049626_32250_2618	106.1		0.320016				Protein kinase family protein	-	-						0.0	Casein kinase-like protein			0.0	Protein kinase family protein
		PsCam056016_36903_1591	106.1		0.437884				disagreeing hits	-	-				2.94349e-41	unknown seed protein	8.01286e-63	Embryonic abundant-like protein	2.4529e-83	protein SAWADEE HOMEODOMAIN HOMOLOG 1-like
		PsCam038042_23094_246	106.2	Field_ADI2_10_DI	1				Syringolide-induced protein B15-3-5	-	-						1.10472e-84	Syringolide-induced protein B15-3-5	8.25086e-106	acid phosphatase 1-like	8.17235e-96	HAD superfamily, subfamily IIIB acid phosphatase
		PsCam050038_32646_475	106.2		0.821601				x-ray induced transcript 1	-	-								1.42701e-119	protein XRI1-like isoform X1	1.01305e-66	x-ray induced transcript 1
		PsCam025688_14754_408	106.4		0.22723				not assigned	-	-
		PsCam034462_19850_771	106.4		0.233434				serine/threonine-protein kinase	pathogen recognition/signal transduction	-	[S11]			1.75419e-54	nodulation receptor kinase	0.0	Cysteine-rich receptor-like protein kinase	0.0	G-type lectin S-receptor-like serine/threonine-protein kinase At1g11330-like	0.0	S-locus lectin protein kinase family protein
	IV.10	PsCam002154_1739_699	109.3		0.783881				not assigned	-	-										5.88957e-42	Heavy metal transport/detoxification superfamily protein
		PsCam015423_10123_680	109.3		0.238488				not assigned	-	-
		PsCam048178_30923_1956	109.3		0.238488				Tuftelin-interacting-like protein	-	-						0.0	Tuftelin-interacting-like protein	0.0	tuftelin-interacting protein 11-like isoform X1	0.0	GC-rich sequence DNA-binding factor-like protein with Tuftelin interacting domain
		PsCam009634_6431_1700	109.4		0.845745				MLO-like protein (defense response)	transcription regulation (cell wall modification)	-	[S65]			4.58564e-114	MLO1 protein	0.0	MLO-like protein	0.0	MLO-like protein 1-like	0.0	Seven transmembrane MLO family protein
		PsCam017544_10829_660	109.5		0.237044				not assigned	-	-
		PsCam055980_36875_2802	109.6		0.203083				Multidrug resistance protein ABC transporter C family	defense response (detoxification)	-	[S27]					0.0	Multidrug resistance protein ABC transporter family	0.0	ABC transporter C family member 3-like	0.0	multidrug resistance-associated protein 3
		PsCam000016_12_4286	109.8	Field_ADI1_12_DI	1				not assigned	-	-
		PsCam002975_2341_530	109.8		0.976317				disagreeing hits	-	-						1.43923e-46	Histone deacetylase			1.78148e-22	cysteine-rich RLK (RECEPTOR-like protein kinase) 8
		PsCam004414_3317_343	109.9		0.9821				not assigned	-	-
		PsCam048347_31085_1660	110		0.326179				FRIGIDA-like protein (flowering time)	-	flowering time	[S66]					3.34314e-15	ABI3-interacting protein	1.75691e-165	FRIGIDA-like protein 3-like isoform X1	4.08004e-108	FRIGIDA-like protein
		PsCam045032_28763_1600	110.7		0.201021				not assigned	-	-										0.0	ENHANCED DOWNY MILDEW 2
	IV.11	PsCam029001_17237_215	112.05		0.233269	0.215605			not assigned	-	-				9.33371e-11	nodulin-like protein	1.80075e-42	Auxin-induced protein 5NG4	1.67902e-31	WAT1-related protein At4g30420-like	5.89231e-27	nodulin MtN21 /EamA-like transporter family protein
		PsCam010889_7353_756	112.2		0.218469	0.234237			disagreeing hits	-	-						0.0	3-hydroxyisobutyryl-CoA hydrolase-like protein	0.0	3-hydroxyisobutyryl-CoA hydrolase-like protein 1, mitochondrial-like isoform X1	3.57226e-133	ATP-dependent caseinolytic (Clp) protease/crotonase family protein
		PsCam039757_24634_695	112.2		0.502073	0.517548			Ethylene responsive transcription factor	signal transduction (Jasmonic Acid regulation)	-	[S67]					4.55401e-68	Ethylene-responsive transcription factor TINY	5.49123e-51	ethylene-responsive transcription factor ERF034-like	2.13411e-42	Integrase-type DNA-binding superfamily protein
		PsCam046122_29647_1454	112.2		0.55375	0.537052			nodulin MtN21 /EamA-like transporter family protein	-	-	[S68]			1.7929e-47	nodulin-like protein	1.34832e-161	Auxin-induced protein 5NG4	1.41958e-137	WAT1-related protein At4g30420-like	3.98983e-115	nodulin MtN21 /EamA-like transporter family protein
		PsCam030702_18121_172	112.3	Field_RRI_12_DI	1	0.958597			not assigned	-	-
		PsCam030723_18124_1544	112.3	Field_ADI1_12_KEN	0.958597	1			Chloride channel protein CLC-d	transcription regulation	-						0.0	Chloride channel protein CLC-d	0.0	chloride channel protein CLC-d-like isoform X1	0.0	chloride channel D
		PsCam000901_767_1487	112.5		0.280818	0.298544			not assigned	-	-
		PsCam044074_28005_2770	112.5			0.269604			Survival protein SurE-like phosphatase/nucleotidase	-	-						6.12534e-158	5'-nucleotidase surE			5.11624e-99	Survival protein SurE-like phosphatase/nucleotidase
	IV.12	PsCam058580_38979_170	112.5		0.278175	0.269621			not assigned	-	-						7.22226e-42	Pre-rRNA-processing protein TSR2-like protein	1.93239e-42	pre-rRNA-processing protein TSR2 homolog	9.55718e-29	Pre-rRNA-processing protein TSR2, conserved region
		PsCam005370_4073_599	112.6		0.26597	0.22968			Cupredoxin superfamily protein	-	-				9.82751e-24	2115352A blue Cu protein	3.19465e-80	Early nodulin-like protein			4.53578e-50	Cupredoxin superfamily protein
		PsCam042808_26850_709	112.6	Field_RRI_All	1	0.935552			DNA/RNA polymerases superfamily protein	-	-						0.0	DNA polymerase IV	0.0	DNA polymerase kappa-like isoform X1	0.0	DNA/RNA polymerases superfamily protein
		PsCam043503_27507_1032	112.6	MFA.Dim.1	0.935552	1			not assigned	-	-
		PsCam049842_32457_279	112.6		0.877169	0.937621			disagreeing hits	-	-						0.0	Ribosomal RNA large subunit methyltransferase N			1.36675e-172	Radical SAM superfamily protein
		PsCam036805_21927_951	112.7		0.439461	0.468947			cysteine-rich RLK (RECEPTOR-like protein kinase)	pathogen recognition/signal transduction	-	[S11]			3.41735e-45	serine-threonine protein kinase	0.0	Cysteine-rich receptor-like protein kinase	0.0	cysteine-rich receptor-like protein kinase 10-like	5.67569e-155	cysteine-rich RLK (RECEPTOR-like protein kinase) 10
		PsCam004402_3309_217	112.8			0.935552			not assigned	-	-
	IV.13	PsCam026907_15634_313	115.4		0.945768				serine/threonine-protein kinase MHK-like isoform X1	pathogen recognition/signal transduction	-	[S11]			1.1605e-56	cdc2	0.0	Serine/threonine protein kinase MHK	0.0	serine/threonine-protein kinase MHK-like isoform X1	6.60346e-178	Protein kinase superfamily protein
		PsCam053795_35577_1738	115.4	CC_RRI_13_RB84	1				disagreeing hits	-	-								0.0	transforming growth factor-beta receptor-associated protein 1 homolog	0.0	Vacuolar sorting protein 39
V	V.1	PsCam048310_31051_2109	64.8		0.27622				Cystathionine beta-synthase (CBS) family protein	-	-								0.0	CBS domain-containing protein CBSX6-like	3.71658e-160	Cystathionine beta-synthase (CBS) family protein
		PsCam006774_5044_2706	64.9		0.414392				Membrane insertion protein, OxaA/YidC with tetratricopeptide repeat domain	signal transduction	-	[S60]					0.0	ALBINO3-like protein	0.0	ALBINO3-like protein 2, chloroplastic-like	2.32354e-123	Membrane insertion protein, OxaA/YidC with tetratricopeptide repeat domain
		PsCam007177_5329_330	64.9		0.421511				not assigned	-	-
		PsCam022961_12908_150	64.9		0.347432				not assigned	-	-
		PsCam043555_27554_1164	64.9		0.335632				disagreeing hits	-	-						6.83281e-134	Phosphoglycolate phosphatase			1.35551e-89	Haloacid dehalogenase-like hydrolase (HAD) superfamily protein
		PsCam045289_28982_363	64.9		0.417936				not assigned	-	-
		PsCam046265_29756_347	64.9		0.333335				Glutaredoxin-like protein	signal transduction	-	[S69]					3.0865e-53	Glutaredoxin-like protein			2.34002e-32	CAX interacting protein 1
		PsCam050336_32925_1106	64.9		0.878846				reversibly glycosylatable polypeptide	defense response (cell wall modifications)	-	[S70]			1.11267e-74	reversibly glycosylatable polypeptide	2.79794e-141	Alpha-1,4-glucan-protein synthase	5.29471e-137	probable UDP-arabinopyranose mutase 5-like	3.78636e-130	Alpha-1,4-glucan-protein synthase family protein
		PsCam057491_38080_3275	64.9		0.878846				Heat shock protein	signal transduction	-	[S71]					0.0	Heat shock protein	0.0	heat shock protein 83-like	0.0	heat shock protein 90.1
		PsCam038363_23400_360	65	MFA.Dim.1	1				F-box family protein	signal transduction (hormone regulation)	-	[S72]					2.57401e-72	F-box protein	3.1838e-75	F-box/kelch-repeat protein At3g06240-like	1.33284e-14	F-box family protein
		PsCam012541_8505_720	65.3		0.496024				WRKY transcription factor	transcritpion regulation	-	[S73]					6.19126e-115	WRKY transcription factor	1.20457e-94	WRKY transcription factor 22-like	1.66092e-55	WRKY family transcription factor
		PsCam029030_17262_1220	65.3		0.241626				disagreeing hits	-	-						0.0	Golgin candidate	0.0	golgin candidate 3-like	8.89451e-169	GRIP-related ARF-binding domain-containing protein 1
		PsCam049404_32040_1107	65.3		0.228311				ACC synthase (Ethylene production)	signal transduction	-	[S12]			0.0	ACC synthase	0.0	1-aminocyclopropane-1-carboxylate synthase	0.0	1-aminocyclopropane-1-carboxylate synthase 1-like	0.0	ACC synthase 1
		PsCam049562_32189_262	65.3		0.486841				disagreeing hits	-	-						0.0	Proline iminopeptidase			0.0	alpha/beta-Hydrolases superfamily protein
	V.2	PsCam002167_1750_201	75.8		0.55634				not assigned	-	-
		PsCam020963_11718_820	75.8		0.872045				disagreeing hits	-	-						0.0	Proliferation-associated protein 2G4			0.0	metallopeptidase M24 family protein
		PsCam026871_15605_440	75.8		0.573283				not assigned	-	-
		PsCam027135_15827_202	75.8		0.942417				disagreeing hits	-	-								0.0	mediator of RNA polymerase II transcription subunit 33A-like	0.0	reduced epidermal fluorescence 4
		PsCam039642_24545_120	75.8		0.429474				disagreeing hits	-	-						2.09039e-49	LAX	1.23118e-38	transcription factor bHLH140-like	1.44878e-24	APRATAXIN-like
		PsCam043473_27479_108	75.8		0.942417				isoamylase isoform 2 (starch biosynthesis)	-	-				4.59035e-113	isoamylase isoform 2	8.01188e-16	Isoamylase	1.18581e-97	isoamylase 2, chloroplastic-like	1.34835e-86	debranching enzyme 1
		PsCam048296_31038_1280	75.8		0.935782				Chaperone protein dnaJ	defense response (cell death)	-	[S74]			4.89343e-15	DnaJ homologue	0.0	Chaperone protein dnaJ	1.25743e-168	putative protein disulfide-isomerase DDB_G0275025 isoform X1	5.29294e-129	DNAJ heat shock N-terminal domain-containing protein
		PsCam000007_4_886	75.9	Field_ADI2_13_DI	1				putative NBS-LRR type disease resistance protein	pathogen recognition/signal transduction	-	[S11]			7.53197e-41	putative NBS-LRR type disease resistance protein, partial	0.0	TIR-NBS-LRR type disease resistance protein	0.0	TIR-NBS-LRR type disease resistance protein	1.20498e-154	disease resistance protein (TIR-NBS-LRR class), putative
		PsCam039530_24449_397	75.9		0.349073				disagreeing hits	-	-						2.53722e-32	Heat shock protein			7.01483e-32	cysteine-rich RLK (RECEPTOR-like protein kinase) 8
		PsCam038886_23883_1930	76.1		0.900522				electron transport SCO1/SenC family protein	-	-								1.21063e-140	protein SCO1 homolog 1, mitochondrial-like isoform X1	5.50525e-113	electron transport SCO1/SenC family protein
	V.3	PsCam042225_26317_1763	88	Field_ADI2_10_DI	1				DEAD-box ATP-dependent RNA helicase	defense response (oxydative burst)	-	[S75]					0.0	DEAD-box ATP-dependent RNA helicase	0.0	DEAD-box ATP-dependent RNA helicase 13-like	8.04498e-62	DEA(D/H)-box RNA helicase family protein
		PsCam057068_37736_201	88		0.204968				not assigned	-	-						8.23589e-13	Stomatin-like protein
VI	VI.1	PsCam009846_6605_1377	17.4		0.219897				transducin family protein / WD-40 repeat family protein	signal transduction	-	[S76]			7.03344e-10	AF170921_1 G protein beta subunit			0.0	WD repeat and HMG-box DNA-binding protein 1-like isoform X2	0.0	transducin family protein / WD-40 repeat family protein
		AC74-FG6_137	17.5	Field_RRI_10_RI	1				not assigned	-	-
	VI.2	PsCam039048_24031_1302	39.1		0.660913				not assigned	-	-
		PsCam052666_34906_475	39.1		0.718897				disagreeing hits	-	-						2.7879e-89	Lamin-like protein			8.36303e-44	early nodulin-like protein 17
		PsCam013085_8857_1728	39.3	Field_ADI2_13_DI	1				not assigned	-	-
		PsCam000943_802_2706	39.4		0.471233				Vesicle transport v-SNARE	defense response (secretion of pathogenesis related proteins)	-	[S23]					3.33847e-133	Vesicle transport v-SNARE			9.1214e-102	Vesicle transport v-SNARE family protein
		PsCam046918_30164_1200	39.8		0.525888				not assigned	-	-
	VI.3	PsCam034328_19730_5190	84.2		0.26349				Protein kinase family protein with ARM repeat domain	-	plant growth and development	[S77]							0.0	serine/threonine-protein kinase ULK4-like	0.0	Protein kinase family protein with ARM repeat domain
		PsCam036337_21482_2951	84.6		0.760709				serine/threonine-protein kinase PBS1-like	-	plant growth and development	[S51]			1.48319e-66	nodulation receptor kinase	0.0	Serine/threonine protein kinase PBS1	0.0	serine/threonine-protein kinase PBS1-like	0.0	Protein kinase superfamily protein
		PsCam037593_22669_918	84.6		0.261535				disagreeing hits	-	-								0.0	divinyl chlorophyllide a 8-vinyl-reductase, chloroplastic-like	0.0	NAD(P)-binding Rossmann-fold superfamily protein
		PsCam039509_24432_289	84.6		0.266544				not assigned	-	-								7.78243e-37	CASP-like protein 5
		PsCam040795_25453_643	84.6		0.261535				Glutaredoxin family protein	-	flower development	[S78]					4.69996e-40	Glutaredoxin	4.85415e-60	monothiol glutaredoxin-S10-like	4.26047e-49	Glutaredoxin family protein
		PsCam042974_27010_292	84.6		0.74527				Lipase	-	reproductive growth	[S79]					1.19686e-13	Lipase	0.0	lipase-like isoform X1	2.44858e-145	alpha/beta-Hydrolases superfamily protein
		AA335-FG6_229	85	FLO2_10_REN	1				not assigned	-	-
		AA335-FG6_242	85		0.264851				not assigned	-	-
		PsCam004726_3560_1453	85		0.266544				Intron maturase, type II family protein	-	flower development	[S80]					1.58814e-19	Type II intron maturase family protein, partial			0.0	Intron maturase, type II family protein
		PsCam030799_18169_204	85		0.528598				disagreeing hits	-	-								3.10602e-179	phospho-N-acetylmuramoyl-pentapeptide-transferase homolog	4.00233e-83	translocase 11
		PsCam033628_19204_1252	85		0.733715				potassium channel KAT2-like	-	flower development	[S81]					0.0	Inward rectifying potassium channel	0.0	potassium channel KAT2-like	0.0	potassium channel in Arabidopsis thaliana 2
	VI.4	PsCam046316_29794_649	87.4		0.457167				nodulin26-like intrinsic protein	regulation of defense response (silicon transport)	nodulation	[S82]			1.9508e-117	nodulin26-like intrinsic protein	1.47849e-118	Aquaporin NIP1-2			2.67581e-105	NOD26-like intrinsic protein 1;2
		PsCam060118_40109_376	87.4		0.738679				nitrate transporter 1.2-like	-	-						0.0	Nitrate/chlorate transporter	0.0	nitrate transporter 1.2-like	2.31531e-113	nitrate transporter 1:2
		PsCam001597_1323_222	87.9		0.869436				Fasciclin-like arabinogalactan protein	pathogen recognition	-	[S83]					1.50921e-62	Fasciclin-like arabinogalactan protein	1.20488e-68	fasciclin-like arabinogalactan protein 11-like	2.21883e-30	FASCICLIN-like arabinogalactan-protein 11
		PsCam040942_25561_669	88		0.911226				not assigned	-	-
		PsCam039081_24060_367	88.1		0.884813				not assigned	-	-						3.67227e-14	Ethylene-responsive transcription factor
		PsCam001071_913_336	88.2		0.247193				not assigned	-	-
		PsCam038183_23231_972	88.2		0.23437				nodulin MtN21 /EamA-like transporter family protein	-	-				4.86038e-26	nodulin-like protein	2.44933e-59	Auxin-induced protein 5NG4	2.48792e-174	WAT1-related protein At3g30340	2.39047e-105	nodulin MtN21 /EamA-like transporter family protein
		PsCam000034_29_2253	88.3	Field_ADI1_12_DI	1				LRR receptor-like serine/threonine-protein kinase	pathogen recognition/signal transduction	-	[S11]			1.38555e-102	brassinosteroid receptor	0.0	Receptor-like kinase	0.0	probable LRR receptor-like serine/threonine-protein kinase At3g47570-like	1.67347e-140	Leucine-rich repeat transmembrane protein kinase
		PsCam036411_21551_388	88.3		0.945216				not assigned	-	-
		PsCam042456_26516_2238	88.3		0.258891				cellulose synthase family protein	defense response (cell wall modifications)	-	[S84]			6.79266e-27	cellulose synthase	0.0	Cellulose synthase	0.0	cellulose synthase A catalytic subunit 8 [UDP-forming]-like	0.0	cellulose synthase family protein
		PsCam010614_7138_199	88.4		0.921212				not assigned	-	-
		PsCam035917_21074_2382	88.4		0.666995				LRR receptor-like serine/threonine-protein kinase	pathogen recognition/signal transduction	-	[S11]			6.48763e-43	brassinosteroid receptor	0.0	LRR receptor-like serine/threonine-protein kinase GSO1	0.0	probable LRR receptor-like serine/threonine-protein kinase At2g24230-like	1.17847e-171	Leucine-rich repeat protein kinase family protein
	VI.5	PsCam005430_4112_173	99.8		0.336602				disagreeing hits	-	-						5.85101e-65	50S ribosomal protein L17			5.65721e-39	cysteine-rich RLK (RECEPTOR-like protein kinase) 8
		PsCam039014_24000_1137	99.8		0.207597				fasciclin-like arabinogalactan protein	pathogen recognition	-	[S83]							3.77018e-64	fasciclin-like arabinogalactan protein 19-like	2.10512e-27	Fasciclin-like arabinogalactan family protein
		PsCam009689_6479_476	100	Field_ADI2_13_DI	1				F-box/RNI-like/FBD-like domains-containing protein	signal transduction (hormone regulation)	-	[S72]					5.43764e-93	F-box family protein			3.4619e-27	F-box/RNI-like/FBD-like domains-containing protein
		PsCam021482_12074_4263	100		0.940362				not assigned	-	-
		PsCam036513_21651_1231	100		0.811836				RING/U-box superfamily protein	signal transduction	-	[S24]					1.55743e-32	RING finger protein	7.62972e-114	E3 ubiquitin-protein ligase RING1-like isoform X1	6.31279e-34	RING/U-box superfamily protein
		PsCam039755_24632_1126	100		0.863564				Transmembrane emp24 domain-containing protein	-	-						8.92975e-70	Transmembrane emp24 domain-containing protein	1.17036e-73	transmembrane emp24 domain-containing protein p24delta3-like	2.39289e-69	emp24/gp25L/p24 family/GOLD family protein
		PsCam009788_6562_2794	100.4		0.342087				Potassium channel	K+ status enhances disease resistance	-	[S85]					0.0	Potassium channel	0.0	potassium channel AKT2/3 isoform X1	0.0	potassium transport 2/3
		PsCam002732_2167_92	100.7		0.306445				not assigned	-	-
VII	VII.1	PsCam030182_17930_220	17.8		0.323817				not assigned	-	-
		PsCam050051_32659_131	17.8		0.34542				not assigned	-	-										2.51412e-123	RNA cyclase family protein
		PsCam010078_6770_926	18.2		0.21569				not assigned	-	-	[S8]					3.56571e-31	Ubiquitin carrier protein			7.06271e-35	ubiquitin-conjugating enzyme 5
		PsCam031102_18329_1418	18.2		0.270441				Aminopeptidase family protein	defense response (cell death)	-	[S86]					9.1706e-18	Aminopeptidase N	0.0	puromycin-sensitive aminopeptidase-like isoform X1	0.0	Peptidase M1 family protein
		PsCam033911_19410_3600	18.8	Field_ADI2_13_DI	1				not assigned	-	-										0.0	acid-amino acid ligases;ligases;ATP binding;ATP binding;ligases
		PsCam041923_26158_129	18.8		0.912356				not assigned	-	-
	VII.2	PsCam041431_25888_256	38.8		0.247517				not assigned	-	-	[S1]							9.48207e-16	probable glycosyltransferase At3g07620-like isoform X2	5.29898e-15	Exostosin family protein
		PsCam034334_19733_187	39.7		0.598654				Auxin response factor	defense response	-						0.0	Auxin response factor	0.0	auxin response factor 6-like isoform X1	0.0	auxin response factor 6
		PsCam000133_116_1343	39.9	Field_ADI1_12_RI	1				Inositol transporter	-	-						0.0	Inositol transporter	0.0	probable inositol transporter 2-like isoform 1	0.0	inositol transporter 2
		PsCam001558_1292_57	39.9		0.672165				not assigned	-	-
		PsCam001661_1374_958	39.9		0.674898				not assigned	-	-								1.32704e-53	probable mediator of RNA polymerase II transcription subunit 19b-like isoform X1
		PsCam021891_12310_347	39.9		0.674786				not assigned	-	-
		PsCam042875_26914_2982	39.9		0.227355				glycosyltransferase family (cell wall modifications)	defense response (detoxification)	-	[S1]					0.0	Dolichyl pyrophosphate Glc1Man9GlcNAc2 alpha-1,3-glucosyltransferase	0.0	probable dolichyl pyrophosphate Glc1Man9GlcNAc2 alpha-1,3-glucosyltransferase	0.0	ALG6, ALG8 glycosyltransferase family
		PsCam058482_38911_100	39.9		0.767123				not assigned	-	-
		PsCam047459_30486_180	40.1		0.243742				not assigned	-	-						5.22606e-24	LMBR1 domain-containing protein-like protein	6.31272e-21	LMBR1 domain-containing protein 2 homolog A-like isoform X2	1.82686e-16	LMBR1-like membrane protein
	VII.3	PsCam038988_23977_855	42.3			0.217188			senescence-related gene 1 -like	defense response (leaf senescence)	-	[S87]			4.13667e-42	gibberellin 3-oxidase	6.85118e-127	SRG1-like protein	3.71054e-168	protein SRG1-like	5.3393e-110	senescence-related gene 1
		PsCam003637_2797_421	42.3		0.96	0.651088			not assigned	-	-						1.87926e-18	Polcalcin Nic t	1.71884e-32	polcalcin Phl p 7	1.34122e-19	pollen calcium-binding protein 1
		PsCam045853_29447_1875	42.3		0.27	0.36709	0.275357		not assigned	-	-
		PsCam034753_20117_1972	42.3		0.64	0.854746	0.731746		disagreeing hits	-	-						4.298e-130	Inositol 1 4 5-trisphosphate 5-phosphatase	0.0	type I inositol 1,4,5-trisphosphate 5-phosphatase CVP2-like	4.35961e-171	DNAse I-like superfamily protein
		PsCam030917_18258_2984	42.6			0.216977			disagreeing hits	-	-								0.0	SOS1	0.0	sodium proton exchanger, putative (NHX7) (SOS1)
		PsCam029454_17574_900	42.6		0.7	0.952401	0.784741		not assigned	-	-
		PsCam000907_772_3250	42.6		0.9	0.714522	0.923487		LRR serine/threonine-protein kinase	pathogen recognition/signal transduction	-	[S11]			0.0	brassinosteroid receptor	0.0	Brassinosteroid receptor	0.0	serine/threonine-protein kinase BRI1-like 2-like	0.0	BRI1-like 2
		PsCam034444_19834_358	42.6	HT_10_REN	1	0.649638	0.886306	0.658686	disagreeing hits	-	-						9.24114e-102	Pentatricopeptide repeat-containing protein	0.0	pentatricopeptide repeat-containing protein At4g33170-like isoform X1	8.2612e-110	Tetratricopeptide repeat (TPR)-like superfamily protein
		PsCam037992_23044_806	42.6	Field_ADI2_10_DI	0.65	1	0.738485	0.911721	not assigned	-	-
		PsCam038332_23370_329	42.6		0.69	0.946892	0.781126	0.91798	epsin N-terminal homology (ENTH) domain-containing protein	-	-						3.87983e-23	epsin N-terminal homology (ENTH) domain-containing protein	2.18346e-146	putative clathrin assembly protein At1g25240-like	1.71515e-86	ENTH/VHS/GAT family protein
		PsCam039102_24080_996	42.6	HT_12_REN	0.89	0.738485	1	0.746702	senescence-related gene 1 like	defense response (leaf senescence)	-	[S87]					7.3138e-105	Protein SRG1	2.82548e-124	protein SRG1-like	3.02048e-103	senescence-related gene 1
		PsCam046859_30131_450	42.6		0.65	1	0.738485	0.911721	not assigned	-	-
		PsCam049219_31860_2091	42.6		0.69	0.946892	0.781126	0.91798	disagreeing hits	-	-								1.68973e-159	IAA-alanine resistance protein 1-like isoform X1	2.83814e-127	ZIP metal ion transporter family
		PsCam048497_31223_1921	42.6				0.200772		C2H2-like zinc finger protein	signal transduction	plant growth						1.31735e-62	Zinc finger protein	0.0	zinc finger protein MAGPIE-like	1.35613e-133	C2H2-like zinc finger protein
		PsCam004854_3665_2467	42.8		0.32	0.573162	0.377759	0.57432	Peptide transporter	signal transduction	plant growth	[S88]					0.0	Peptide transporter PTR1	0.0	peptide transporter PTR2-like	0.0	peptide transporter 2
		PsCam023077_12977_819	42.8	Field_ADI2_13_DI	0.66	0.911721	0.746702	1	Peptide transporter	signal transduction	plant growth	[S88]					0.0	Peptide transporter PTR1	0.0	peptide transporter PTR2-like	0.0	peptide transporter 2
		PsCam037077_22184_2302	42.8				0.237798		Peptide transporter	signal transduction	plant growth	[S88]					0.0	Peptide transporter PTR1	0.0	peptide transporter PTR2-like isoform X1	0.0	peptide transporter 2
		PsCam037681_22753_690	42.8					0.386459	not assigned	-	-										2.18331e-85	Protein prenylyltransferase superfamily protein
		PsCam037946_23000_227	42.8					0.964892	polyprotein	-	-				5.44252e-12	gag/pol polyprotein			4.47932e-113	polyprotein
		PsCam043158_27185_1849	42.8					0.964279	target of Myb protein-like 1 (TOM1)	-	-						1.25092e-83	TOM1 protein	7.50555e-160	protein TOM THREE HOMOLOG 1-like
		PsCam045791_29399_255	42.8					0.964279	not assigned	-	-
		PsCam048180_30925_2357	42.8					0.720002	Peptide transporter	signal transduction	plant growth	[S88]					3.74091e-158	Peptide transporter PTR1	0.0	peptide transporter PTR2-like	0.0	peptide transporter 2
		PsCam049474_32106_2494	42.8					0.964279	disagreeing hits	-	-						1.60861e-33	Immunoglobulin G binding protein A	0.0	zinc finger CCCH domain-containing protein 17-like	2.41687e-74	CCCH-type zinc finger family protein
	VII.4	PsCam028946_17192_266	49.8		0.366288				anthocyanidin reductase (PsANR: seed coat color)	-	-		PsANR	[S105]			2.73104e-19	Dihydroflavonol 4-reductase, partial	5.26557e-52	anthocyanidin reductase 1	6.80686e-29	NAD(P)-binding Rossmann-fold superfamily protein
		PsCam053431_35372_133	49.8		0.784464				not assigned	-	-						1.48581e-12	CCP-like protein
		PsCam056064_36944_600	49.8		0.341071				F-box/FBD/LRR-repeat protein At1g78750-like isoform X1	-	plant growth and development	[S51]					4.15362e-124	F-box family-3	3.05905e-70	F-box/FBD/LRR-repeat protein At1g78750-like isoform X1
		PsCam046153_29672_848	50.5	FLO2_10_REN	1				Quinone reductase family protein	-	-	[S2]					1.83009e-78	Flavoprotein wrbA			4.10308e-101	Quinone reductase family protein
		PsCam038003_23055_1276	50.7		0.464462				U-box domain-containing protein	-	-						1.13451e-34	U-box domain-containing protein	2.09931e-141	U-box domain-containing protein 8-like	2.68552e-109	plant U-box 8
		PsCam033982_19475_496	51.1		0.381106				LRR serine/threonine-protein kinase	-	plant growth and development	[S51]			1.88667e-49	brassinosteroid receptor	0.0	Serine/threonine protein kinase			0.0	receptor kinase 3
		PsCam035755_20925_2095	51.1		0.366292				Pentatricopeptide repeat-containing protein	-	-						0.0	Pentatricopeptide repeat-containing protein	0.0	pentatricopeptide repeat-containing protein At2g17140-like isoform X1	0.0	Pentatricopeptide repeat (PPR) superfamily protein
		PsCam050805_33367_280	51.2		0.438435				not assigned	-	-										2.26316e-92	Octicosapeptide/Phox/Bem1p family protein
		PsCam017692_10886_1587	51.3		0.523255				not assigned	-	-	[S89]							1.21795e-37	transcription factor DYSFUNCTIONAL TAPETUM 1-like	8.3577e-21	basic helix-loop-helix (bHLH) DNA-binding superfamily protein
	VII.5	PsCam023431_13255_1332	57.5		0.210658				Peptidyl-prolyl cis-trans isomerase CYP40	-	-						0.0	Peptidyl-prolyl cis-trans isomerase CYP40			2.87712e-178	peptidyl-prolyl cis-trans isomerase / cyclophilin-40 (CYP40) / rotamase
		PsCam035776_20944_3127	57.5		0.899234				Agenet and bromo-adjacent homology (BAH) domain-containing protein-like protein	-	-						1.00739e-88	Agenet and bromo-adjacent homology (BAH) domain-containing protein-like protein			0.0	agenet domain-containing protein / bromo-adjacent homology (BAH) domain-containing protein
		PsCam049829_32444_1381	57.7	FLO2_12_REN FLO2_10_REN	1				disagreeing hits	-	-						0.0	Pentatricopeptide repeat-containing protein	0.0	pentatricopeptide repeat-containing protein At2g15690-like	7.21066e-162	Tetratricopeptide repeat (TPR)-like superfamily protein
		PsCam000958_816_1084	58.1		0.242578				LAG1 longevity assurance-like protein	-	-						3.88405e-167	LAG1 longevity assurance-like protein	3.56413e-142	LAG1 longevity assurance homolog 2-like	2.91051e-115	LAG1 homologue 2
		PsCam029277_17454_150	58.1		0.232821				cytochrome P450, family 707, subfamily A, polypeptide 4	-	reproductive development	[S90]					0.0	Abscisic acid 8'-hydroxylase	0.0	abscisic acid 8'-hydroxylase 4-like	0.0	cytochrome P450, family 707, subfamily A, polypeptide 4
		PsCam037467_22549_557	58.1		0.92198				probable LRR receptor-like serine/threonine-protein kinase At1g51810-like	-	-						0.0	Receptor-like protein kinase	0.0	probable LRR receptor-like serine/threonine-protein kinase At1g51810-like	2.00473e-174	Leucine-rich repeat (LRR) family protein
	VII.6	PsCam011881_8108_513	59.7	Field_RRI_12_RI	1				not assigned	-	-
		PsCam050470_33049_58	59.7		0.204672				glycosyltransferase -like (cell wall modifications	defense response (detoxification)	-	[S1]					0.0	Xylogalacturonan beta-1,3-xylosyltransferase	0.0	probable glycosyltransferase At5g11130-like	1.24261e-167	Exostosin family protein
		PsCam006709_4985_224	60.3		0.962521				not assigned	-	-										5.96391e-179	alpha 1,4-glycosyltransferase family protein
	VII.7	PsCam046071_29614_677	65		0.238419				Electron transfer flavoprotein subunit alpha	-	-						3.24995e-160	Electron transfer flavoprotein subunit alpha	2.30594e-153	electron transfer flavoprotein subunit alpha, mitochondrial-like	1.10763e-125	electron transfer flavoprotein alpha
		PsCam048495_31221_1607	65.3		0.283957				Chaperone protein dnaJ	defense response (cell death)	-	[S74]					5.14079e-165	Chaperone protein dnaJ			6.33436e-118	DNAJ heat shock N-terminal domain-containing protein
		PsCam022983_12922_354	65.5	CC_RRI_09_RB84	1				F-box protein RMS4 (shoot branching)	signal transduction (hormone regulation)	-	[S72]	PsMAX2 (=RMS4)	[S106]	0.0	RAMOSUS4	0.0	F-box protein ORE9	0.0	F-box/LRR-repeat MAX2 homolog A-like	0.0	RNI-like superfamily protein
		PsCam035721_20895_4786	65.5		0.410139				Trehalose synthase-like protein	defense response	root growth	[S91]					0.0	Trehalose synthase-like protein	0.0	probable alpha,alpha-trehalose-phosphate synthase [UDP-forming] 7-like	0.0	trehalose-phosphatase/synthase 7
		PsCam048913_31565_623	65.5		0.785331				not assigned	-	-
		PsCam058549_38957_254	65.5		0.402099				not assigned	-	-
	VII.8	PsCam008838_6114_356	67.75		0.314702				not assigned	-	-
		PsCam027642_16235_308	67.75		0.506835				not assigned	-	-
		PsCam032889_18913_235	68		0.48209				disagreeing hits	-	-						1.88101e-47	Dihydroorotase			8.0958e-44	pyrimidin 4
		PsCam050005_32614_358	68		0.48209				disagreeing hits	-	-						5.22823e-166	Dihydroorotase			2.68204e-137	pyrimidin 4
		PsCam011266_7658_455	68.8	CC_RRI_13_RB84	1				not assigned	-	-						1.72477e-13	Photosystem I P700 chlorophyll a apoprotein
		PsCam027178_15859_290	69.2		0.436649				Transcription factor DPB-like	transcription regulation	-	[S92]					1.12871e-112	Transcription factor Dp-1	5.48322e-152	transcription factor-like protein DPB-like isoform X1	8.10666e-128	Transcription factor DP
		PsCam058399_38849_268	69.2		0.217211				4-coumarate CoA ligase -like	plant defense (induced by pathogen attacks)	-	[S93]					0.0	4-coumarate CoA ligase	0.0	4-coumarate--CoA ligase-like 6-like isoform X1	0.0	AMP-dependent synthetase and ligase family protein
	VII.9	PsCam034543_19927_2672	70.1		0.80824				Wall-associated receptor kinase-like protein	-	cell expansion	[S94]					0.0	Wall-associated receptor kinase-like protein	0.0	putative proline-rich receptor-like protein kinase PERK11-like isoform X1	6.71132e-155	Protein kinase protein with adenine nucleotide alpha hydrolases-like domain
		PsCam040048_24863_946	70.3		0.352151				Cysteine-rich repeat receptor-like protein kinase	-	growth and development	[S38]					1.00311e-139	Cysteine-rich repeat secretory protein	5.09073e-116	cysteine-rich repeat secretory protein 55-like	2.64071e-79	receptor-like protein kinase-related family protein
		PsCam043617_27613_310	70.3	FLO2_10_REN	1				Ubiquitin carrier protein	-	senescence	[S95]			3.62994e-92	ubiquitin conjugating enzyme	4.34379e-97	Ubiquitin carrier protein	3.56386e-95	ubiquitin-conjugating enzyme E2 28-like	2.31665e-90	ubiquitin-conjugating enzyme 10
		PsCam049131_31774_817	70.3		0.497681				subtilisin-like serine protease	-	-				0.0	subtilisin-like serine protease	0.0	Subtilisin-like serine protease			0.0	subtilisin-like serine protease 2
		PsCam053743_35552_3534	70.3		0.376214				not assigned	-	-
		PsCam054782_36090_2082	70.3		0.244828				Transducin family protein / WD-40 repeat family protein	-	-				8.28488e-122	WD-40 repeat protein	0.0	WD-40 repeat-containing protein MSI3			2.02456e-160	Transducin family protein / WD-40 repeat family protein
		PsCam059143_39387_3828	70.3		0.389829				glycosyl hydrolase family 35 protein	-	-						0.0	Beta-galactosidase	0.0	beta-galactosidase 13-like	0.0	glycosyl hydrolase family 35 protein
		PsCam000386_338_858	70.5		0.497681				Senescence/dehydration-associated protein-related	-	-						1.49599e-100	ERD7 protein			1.2159e-111	Senescence/dehydration-associated protein-related
		PsCam007194_5334_100	70.55		0.48847				not assigned	-	-										3.22608e-34	Mitochondrial ribosomal protein L37
	VII.10	PsCam037149_22253_1999	70.7		0.712423				BTB/POZ domain-containing protein	signal transduction	-	[S4]					1.40253e-43	Root phototropism protein	0.0	BTB/POZ domain-containing protein At1g50280-like	1.16921e-131	Phototropic-responsive NPH3 family protein
		PsCam000043_37_605	70.8	CC_RRI_13_RB84	1				PWWP domain containing protein	-	-						0.0	Hepatoma-derived growth factor-like protein	0.0	ENHANCER OF AG-4 protein 2-like isoform X1	1.07327e-162	Tudor/PWWP/MBT domain-containing protein
		PsCam000852_730_514	70.8		0.263409				not assigned	-	-
		PsCam023497_13303_2604	70.8		0.605819				Gibberellin 2-beta-dioxygenase	up-regulated through infection	plant growth	[S96]					3.0579e-113	Gibberellin 2-beta-dioxygenase	0.0	gibberellin 2-beta-dioxygenase 8-like	5.12753e-111	gibberellin 2-oxidase 8
		PsCam027009_15721_2497	70.8		0.278742				DNA repair protein XRCC2 homolog	-	-								3.52889e-120	DNA repair protein XRCC2 homolog isoform X1	7.4102e-72	homolog of X-ray repair cross complementing 2 (XRCC2)
	VII.11	PsCam023161_13047_484	72.7		0.896815				Saccharopine dehydrogenase family protein	defense response (oxydative burst)	-	[S40]					0.0	Saccharopine dehydrogenase family protein expressed			0.0	Saccharopine dehydrogenase
		PsCam026805_15548_347	72.7		0.900879				disagreeing hits	-	-						0.0	Chromodomain helicase DNA binding protein			0.0	DNA binding;zinc ion binding;DNA binding
		PsCam038753_23762_1459	72.7		0.883699				Ubiquitin carrier protein	signal transduction	-	[S8]			5.98053e-27	ubiquitin conjugating enzyme	1.28328e-97	Ubiquitin carrier protein			8.98179e-79	ubiquitin-conjugating enzyme 20
		PsCam001904_1552_132	73.1		0.70964				disagreeing hits	-	-						8.04303e-26	NBS-containing resistance-like protein			3.11321e-35	DNA/RNA polymerases superfamily protein
		PsCam044935_28677_577	73.1	Field_RRI_12_RI	1				Pentatricopeptide repeat-containing protein	-	-						0.0	Pentatricopeptide repeat-containing protein	0.0	pentatricopeptide repeat-containing protein MRL1, chloroplastic-like	0.0	Pentatricopeptide repeat (PPR) superfamily protein
		PsCam002863_2264_204	73.2		0.821914				not assigned	-	-						1.36693e-35	Auxin-induced protein-like protein	2.92707e-36	auxin-induced protein 6B-like	2.45491e-23	SAUR-like auxin-responsive protein family
		PsCam040861_25496_289	73.2		0.677995				Auxin-induced protein-like protein	defense response	-						6.35115e-56	Auxin-induced protein 6B			2.76814e-34	SAUR-like auxin-responsive protein family
		PsCam049618_32243_462	73.7		0.648766				polyol transporter 5-like	up-regulated through infection	-	[S97]					3.35147e-173	Sorbitol-like transporter	1.90381e-152	polyol transporter 5-like	9.76346e-137	polyol/monosaccharide transporter 5
	VII.12	PsCam043348_27363_200	80.5		0.248628				Cu/Zn superoxide dismutase II	-	-				2.22431e-110	Cu/Zn superoxide dismutase II	2.58381e-100	Superoxide dismutase	1.62554e-96	superoxide dismutase [Cu-Zn], chloroplastic-like isoform X1	5.97062e-85	copper/zinc superoxide dismutase 2
		PsCam033670_19242_2572	80.9		0.301873				Serine carboxypeptidase-like protein	-	-				4.73708e-111	2206338A Ser carboxypeptidase	2.28119e-47	Serine carboxypeptidase-like protein	0.0	serine carboxypeptidase-like 48-like	0.0	serine carboxypeptidase-like 48
		PsCam051731_34191_118	80.9	FLO1_12_REN	1				disagreeing hits	-	-				9.9457e-18	short-chain alcohol dehydrogenase A	6.88848e-28	Beta-oxoacyl-ACP reductase			1.43887e-106	NAD(P)-binding Rossmann-fold superfamily protein
	VII.13	PsCam009638_6434_591	82.6		0.667568				terpene synthase	defense response	-	[S98]			1.42938e-17	ent-kaurene synthase A	0.0	Tricyclene synthase TPS4, chloroplastic	0.0	tricyclene synthase EBOS, chloroplastic-like	7.98108e-124	terpene synthase 10
		PsCam027856_16398_193	82.6				0.504107		not assigned	-	-
		PsCam036623_21756_1504	82.6				0.494766		glycosyltransferase family	defense response (detoxification)	-	[S1]					0.0	Beta-1,3-galactosyl-O-glycosyl-glycoprotein beta-1,6-N-acetylglucosaminyltransferase			0.0	Core-2/I-branching beta-1,6-N-acetylglucosaminyltransferase family protein
		PsCam038116_23165_1908	82.6				0.494766		not assigned	-	-										6.74483e-97	embryo defective 1923
		PsCam043279_27298_1255	82.6				0.713065		not assigned	-	-										3.33799e-162	EXORDIUM like 3
		PsCam038610_23628_1220	82.8			0.22983			Ras-related small GTP-binding family protein	defense response (oxydative burst)	-	[S33]					7.46692e-161	Septum-promoting GTP-binding protein	2.54914e-138	septum-promoting GTP-binding protein 1-like	1.58628e-97	Ras-related small GTP-binding family protein
		AA387_469	83	Field_RRI_12_RI	1				not assigned	-	-
		AA387_476	83			0.216354			not assigned	-	-
		AA387_480	83	Field_ADI1_10_RI		1			not assigned	-	-
		AA387_501	83	RIPE_10_REN FLO2_10_REN			1		not assigned	-	-
		PsCam010536_7084_264	83			0.690542			not assigned	-	-
		PsCam027452_16087_1460	83			0.518512			zinc finger CCCH domain-containing protein	signal transduction	-								1.12485e-171	zinc finger CCCH domain-containing protein 13-like isoform X1	4.04742e-42	Zinc finger C-x8-C-x5-C-x3-H type family protein
		PsCam027626_16225_2742	83		1				Homeobox-leucine zipper protein	defense response (cell wall modifications)	plant development	[S45]			4.31653e-17	HB8, partial	0.0	Homeobox-leucine zipper protein ROC7	0.0	homeobox-leucine zipper protein HDG2-like isoform X2	0.0	homeodomain GLABROUS 2
		PsCam051771_34225_310	83			0.294211			not assigned	-	-
		PsCam046368_29835_796	83.1		0.257706		0.249733		Agamous-like MADS-box protein	signal transduction	plant development	[S99]			8.45597e-39	MADS box protein M6	3.14182e-38	MADS-box protein			1.05775e-66	AGAMOUS-like 12
	VII.14	AB101_390	83.5	Field_ADI2_11_RI MFA.Dim.2	1				not assigned	-	-
		PsCam007709_5623_138	84.1		0.28014				not assigned	-	-
	VII.15	PsCam050334_32923_389	85.5	Field_ADI1_13_RI	1				Proteasome assembly chaperone	-	-						7.70923e-166	Proteasome assembly chaperone	1.70751e-166	proteasome assembly chaperone 2-like	4.04743e-112	clast3-related
		PsCam034533_19917_1717	85.8		0.226892				Long-chain-fatty-acid-CoA ligase	defense response	-	[S100]					0.0	Long-chain-fatty-acid-CoA ligase	0.0	long chain acyl-CoA synthetase 2-like isoform X1	0.0	long-chain acyl-CoA synthetase 2
		PsCam042921_26959_538	85.8		0.320406				not assigned	-	-										9.59258e-77	CSL zinc finger domain-containing protein
		PsCam051717_34180_293	85.8		0.327619				ribosomal protein	-	-						2.73024e-16	50S ribosomal protein L11	1.38424e-64	54S ribosomal protein L19, mitochondrial-like	1.44387e-62	mitochondrial ribosomal protein L11
	VII.16	PsCam034407_19800_790	86.2		0.593514				not assigned	-	-
		PsCam002799_2218_177	86.4	RIPE_10_REN	1				not assigned	-	-						1.07837e-33	Nbs-lrr resistance protein
		PsCam038378_23415_721	86.4		0.429087				not assigned	-	-
		PsCam056236_37092_1071	86.4	FLO1_10_REN RIPE_12_REN FLO2_12_REN Field_ADI1_All Field_ADI2_All Field_RRI_12_RI Field_ADI2_13_DI Field_RRI_11_DI		1			not assigned	-	-						2.81111e-45	B3 domain-containing protein	2.56451e-24	B3 domain-containing protein Os11g0197600-like isoform X2
		PsCam039084_24063_2038	86.9		0.226338	0.273405			E3 ubiquitin-protein ligase	signal transduction	-	[S8]					1.71829e-84	E3 ubiquitin-protein ligase	1.38264e-112	E3 ubiquitin-protein ligase SDIR1-like	8.16344e-84	RING/U-box superfamily protein
	VII.17	PsCam021733_12219_327	93		0.25135				not assigned	-	-
		PsCam042979_27014_298	93	FLO1_12_REN	1				BTB/POZ domain-containing protein At5g60050-like	-	plant development	[S101]							0.0	BTB/POZ domain-containing protein At5g60050-like	3.3682e-163	BTB/POZ domain-containing protein
		PsCam000939_798_301	94.1		0.482665				RNA ligase	-	-						0.0	RNA ligase isoform			0.0	RNAligase
	VII.18	PsCam040412_25162_412	97.4		0.679044				ribosomal protein	-	-						2.85989e-71	50S ribosomal protein L18			3.20173e-61	Ribosomal L18p/L5e family protein
		PsCam042936_26973_1879	97.4		0.390054				cytochrome P450 enzyme	plant defense (detoxification)	-	[S17]			1.04943e-114	cytochrome P450 enzyme	0.0	Cytochrome P450 monooxygenase CYP72A61	0.0	11-oxo-beta-amyrin 30-oxidase isoform 1	3.32525e-177	cytochrome P450, family 72, subfamily A, polypeptide 15
		PsCam017010_10576_64	97.5		0.690156				UDP-glucuronosyltransferase	defense response (detoxification)	-	[S1]			5.33115e-43	UDP-glucuronosyltransferase	0.0	UDP-glucuronosyltransferase 2B5	0.0	UDP-glucose flavonoid 3-O-glucosyltransferase 7-like	3.31714e-105	UDP-glycosyltransferase 73B4
		PsCam047307_30392_156	97.5		0.566044				not assigned	-	-
		PsCam057114_37774_486	97.7		0.3576	0.2256			not assigned	-	-
		PsCam035270_20465_2660	97.8		0.835488	0.693			disagreeing hits	-	-						0.0	Pentatricopeptide repeat-containing protein	0.0	pentatricopeptide repeat-containing protein At3g49170, chloroplastic-like	0.0	Tetratricopeptide repeat (TPR)-like superfamily protein
		PsCam034448_19837_782	97.9	Field_ADI1_12_DI	1	0.64534			disagreeing hits	-	-						2.06979e-159	Serine/threonine protein kinase Nek9			2.94562e-28	Regulator of chromosome condensation (RCC1) family with FYVE zinc finger domain
		PsCam057700_38265_886	97.9		0.874237	0.773598			not assigned	-	-										2.11312e-170	small G protein family protein / RhoGAP family protein
		PsCam002116_1716_1030	98		0.258595	0.472957			not assigned	-	-								1.43065e-85	protein LURP-one-related 15-like
		PsCam003375_2615_454	98		0.413953	0.30406			not assigned	-	-
		PsCam004664_3506_3159	98		0.361867	0.384956			Molybdenum cofactor sulfurase	pathogen interaction	-	[S102]					0.0	Molybdenum cofactor sulfurase	0.0	molybdenum cofactor sulfurase-like isoform X1	0.0	molybdenum cofactor sulfurase (LOS5) (ABA3)
		PsCam005071_3847_951	98	MFA.Dim.1	0.64534	1			not assigned	-	-
		PsCam021215_11903_3481	98		0.290333	0.311213			Dynamin-2B (response to ABA)	signal transduction	-	[S103]					0.0	Dynamin-2B	0.0	dynamin-2B-like	0.0	dynamin-like protein 6
		PsCam021571_12130_320	98		0.37695	0.356907			not assigned	-	-
		PsCam037756_22824_706	98		0.361867	0.384956			RING/U-box superfamily protein	signal transduction	-	[S24]					8.52613e-151	RING finger protein			5.04101e-44	RING/U-box superfamily protein
		PsCam027664_16252_1349	98			0.264467			disagreeing hits	-	-						0.0	SCY1-like protein	0.0	SCY1-like protein 2-like	0.0	Protein kinase family protein with ARM repeat domain
		PsCam040227_25014_407	98			0.356907			Transcription factor GAMYB-like	-	flower development	[S104]			3.99767e-10	Myb26	1.43715e-26	Transcription factor GAMYB	2.09276e-86	myb-related protein 340-like
		PsCam056030_36914_333	98			0.356907			Mitochondrial import inner membrane translocase subunit TIM44	-	-						0.0	Mitochondrial import inner membrane translocase subunit TIM44	0.0	mitochondrial import inner membrane translocase subunit TIM44-2-like	1.55043e-152	translocase inner membrane subunit 44-2
		PsCam038825_23827_1775	98					0.216816	not assigned	-	-								2.65751e-110	flagellar attachment zone protein 1-like
		PsCam043396_27409_150	98			0.772385	0.259567	0.338262	disagreeing hits	-	-						2.68158e-38	Maturase K	0.0	probable quinone oxidoreductase-like	5.27499e-178	GroES-like zinc-binding alcohol dehydrogenase family protein
		PsCam039195_24163_318	98.4				0.737069	0.515933	not assigned	-	-
		PsCam030828_18189_3163	98.5	Field_ADI2_10_DI FLO2_10_REN			1	0.626794	not assigned	-	-								0.0	WEB family protein At2g38370-like
		PsCam049302_31940_190	98.5	FLO1_10_REN			0.626794	1	CBL-interacting serine/threonine-protein kinase	pathogen recognition/signal transduction	-	[S11]					1.69039e-100	CBL-interacting protein kinase	3.62911e-148	CBL-interacting protein kinase 2-like	1.49445e-108	SOS3-interacting protein 1
		PsCam003105_2429_579	100.7				0.416172	0.624678	SPX domain-containing protein 3-like	-	-								8.8347e-128	SPX domain-containing protein 3-like	2.17843e-88	SPX domain gene 3
		PsCam011584_7900_399	100.7				0.204986	0.251147	not assigned	-	-	[S8]					1.44134e-10	E3 ubiquitin-protein ligase ubr1			1.10643e-10	proteolysis 6

## Sheet: References
[1]	Langlois-Meurinne M, Gachon CMM, Saindrenan P. Pathogen-Responsive Expression of Glycosyltransferase Genes UGT73B3 and UGT73B5 Is Necessary for Resistance to Pseudomonas syringae pv tomato in Arabidopsis.Plant Physiology. 2005;139(4):1890-1901. doi:10.1104/pp.105.067223.
[2]	Heyno E, Alkan N, Fluhr R. A dual role for plant quinone reductases in host–fungus interaction. Physiologia Plantarum. 2013;149:340–353. doi:10.1111/ppl.12042
[3]	Wuyts N, De Waele D, Swennen R. Extraction and partial characterization of polyphenol oxidase from banana (Musa acuminata Grande naine) roots. Plant Physiology and Biochemistry. 2006;44:308-314. doi:10.1016/j.plaphy.2006.06.005
[4]	Boyle P, Le Su E, Rochon A, Shearer HL, Murmu J, Yan Chu J, Fobert PR, Després C. The BTB/POZ Domain of the Arabidopsis Disease Resistance Protein NPR1 Interacts with the Repression Domain of TGA2 to Negate Its Function. Plant Cell November. 2009;21:3700-3713. doi:10.1105/tpc.109.069971.
[5]	Thatcher LF, Powell JJ, Aitken EAB, Kazan K, Manners JM. The Lateral Organ Boundaries Domain Transcription Factor LBD20 Functions in Fusarium Wilt Susceptibility and Jasmonate Signaling in Arabidopsis. Plant Physiol. 2012;160: 407-418. doi:10.1104/pp.112.199067.
[6]	Zhu X, Caplan J, Mamillapalli P, Czymmek K, Dinesh-Kumar SP. Function of endoplasmic reticulum calcium ATPase in innate immunity-mediated programmed cell death. The EMBO Journal. 2010;29(5):1007-1018. doi:10.1038/emboj.2009.402.
[7]	Durham University. Analysis of the mecanism of cytoskeletal reorganisation in plants in repsonse to pathogenic fungi. Gateway to research, United Kingdom. 2015. http://gtr.rcuk.ac.uk/project/2BC95117-5966-43D1-8282-5E37DD133EF4. Accessed 13 July 2015.
[8]	Zeng L-R, Qu S, Bordeos A, Yang C, Baraoidan M, Yan H et al. Spotted leaf11, a Negative Regulator of Plant Cell Death and Defense, Encodes a U-Box/Armadillo Repeat Protein Endowed with E3 Ubiquitin Ligase Activity. The Plant Cell. 2004;16(10):2795-2808. doi:10.1105/tpc.104.025171.
[9]	Ren T, Qu F, Morris TJ. HRT Gene Function Requires Interaction between a NAC Protein and Viral Capsid Protein to Confer Resistance to Turnip Crinkle Virus. The Plant Cell. 2000;12(10):1917-1926.
[10]	Kalde M, Nühse TS, Findlay K, Peck SC. The syntaxin SYP132 contributes to plant resistance against bacteria and secretion of pathogenesis-related protein 1. Proceedings of the National Academy of Sciences of the United States of America. 2007;104(28):11850-11855. doi:10.1073/pnas.0701083104.
[11]	Afzal AJ, Wood AJ, Lightfoot DA. Plant Receptor-Like Serine Threonine Kinases: Roles in Signaling and Plant Defense. Molecular Plant-Microbe Interactions. 2008;21(5):507-517.
[12]	Shen X, Liu H, Yuan B, Li X, Xu C, Wang H. OsEDR1 negatively regulates rice bacterial resistance via activation of ethylene biosynthesis. Plant, Cell & Environment. 2011;34(2):179-191.
[13]	Kaplan B, Sherman T, Fromm H. Cyclic nucleotide-gated channels in plants. FEBS Letters. 2007;581(12):2237-2246.
[14]	Kang J, Park J, Choi H, Kang J, Park J, Choi H, Burla B, Kretzschmar T, Lee Y, Martinoia, E. Plant ABC Transporters. The Arabidopsis Book / American Society of Plant Biologists. 2011;9:e0153. doi:10.1199/tab.0153.
[15]	Xiang J, Lin J, Tang D, Zhou B, Guo M, He R et al. A DHHC-type zinc finger protein gene regulates shoot branching in Arabidopsis. African Journal of Biotechnology. 2010;9(45):7759-66.
[S16]	Hirner B, Fischer WN, Rentsch D, Kwart M, Frommer B. Developmental control of H+/amino acid permease gene expression during seed development of Arabidopsis. Plant J. 1998;14(5):535-44.
[S17]	Li X, Zhang JB, Song B, Li HP, Xu HQ, Qu B et al. Resistance to Fusarium Head Blight and Seedling Blight in Wheat Is Associated with Activation of a Cytochrome P450 Gene. Phytopathology. 2010;100(2):183-91. doi:10.1094/phyto-100-2-0183
[S18]	You MK, Shin HY, Kim YJ, Ok SH, Cho SK, Jeung JU et al. Novel Bifunctional Nucleases, OmBBD and AtBBD1, Are Involved in Abscisic Acid-Mediated Callose Deposition in Arabidopsis. Plant Physiol. 2010;152(2):1015-29. doi:10.1104/pp.109.147645.
[S19]	Bleecker AB, Kende H. ETHYLENE: A Gaseous Signal Molecule in Plants. Annual Review of Cell and Developmental Biology. 2000;16(1):1-18. doi:10.1146/annurev.cellbio.16.1.1.
[S20]	Van Camp W, Van Montagu M, Inzé D. H2O2 and NO: redox signals in disease resistance. Trends Plant Sci. 1998;3(9):330-4. doi:http://dx.doi.org/10.1016/S1360-1385(98)01297-7.
[S21]	Cheval C, Aldon D, Galaud J-P, Ranty B. Calcium/calmodulin-mediated regulation of plant immunity. Biochimica et Biophysica Acta (BBA) - Molecular Cell Research. 2013;1833(7):1766-71. doi:http://dx.doi.org/10.1016/j.bbamcr.2013.01.031
[S22]	Cockcroft CE, den Boer BGW, Healy JMS, Murray JAH. Cyclin D control of growth rate in plants. Nature. 2000;405(6786):575-9.
[S23]	Kwon C, Yun HS. Plant Exocytic Secretion of Toxic Compounds for Defense. Toxicological Research. 2014;30(2):77-81. doi:10.5487/tr.2014.30.2.077.
[S24]	Marino D, Peeters N, Rivas S. Ubiquitination during Plant Immune Signaling. Plant Physiol. 2012;160(1):15-27.
[S25]	Conti L, Nelis S, Zhang C, Woodcock A, Swarup R, Galbiati M et al. Small Ubiquitin-like Modifier Protein SUMO Enables Plants to Control Growth Independently of the Phytohormone Gibberellin. Developmental Cell. 2014;28(1):102-10. doi:http://dx.doi.org/10.1016/j.devcel.2013.12.004.
[S26]	Liu G, Ji Y, Bhuiyan NH, Pilot G, Selvaraj G, Zou J et al. Amino Acid Homeostasis Modulates Salicylic Acid–Associated Redox Status and Defense Responses in Arabidopsis. Plant Cell. 2010;22(11):3845-63.
[S27]	Andolfo G, Ruocco M, Di Donato A, Frusciante L, Lorito M, Scala F et al. Genetic variability and evolutionary diversification of membrane ABC transporters in plants. BMC Plant Biol. 2015;15(1):51.
[S28]	Li N, Li X, Xiao J, Wang S. Comprehensive analysis of VQ motif-containing gene expression in rice defense responses to three pathogens. Plant Cell Rep. 2014;33(9):1493-505. doi:10.1007/s00299-014-1633-4.
[S29]	Vercauteren I, de Almeida Engler J, De Groodt R, Gheysen G. An Arabidopsis thaliana Pectin Acetylesterase Gene Is Upregulated in Nematode Feeding Sites Induced by Root-knot and Cyst Nematodes. Mol Plant Microbe Interact. 2002;15(4):404-7. doi:10.1094/mpmi.2002.15.4.404.
[S30]	Lapin D, Van den Ackerveken G. Susceptibility to plant disease: more than a failure of host immunity. Trends Plant Sci. 2013;18(10):546-54. doi:http://dx.doi.org/10.1016/j.tplants.2013.05.005.
[S31]	Pfluger J, Zambryski P. The role of SEUSS in auxin response and floral organ patterning. Development. 2004;131(19):4697-707.
[S32]	Ma X, Lv S, Zhang C, Yang C. Histone deacetylases and their functions in plants. Plant Cell Rep. 2013;32(4):465-78. doi:10.1007/s00299-013-1393-6.
[S33]	Yang Z. Small GTPases: Versatile Signaling Switches in Plants. Plant Cell. 2002;14(suppl 1):S375-S88.
[S34]	Lorrain S, Lin B, Auriac MC, Kroj T, Saindrenan P, Nicole M et al. VASCULAR ASSOCIATED DEATH1, a Novel GRAM Domain–Containing Protein, Is a Regulator of Cell Death and Defense Responses in Vascular Tissues. Plant Cell. 2004;16(8):2217-32. doi:10.1105/tpc.104.022038.
[S35]	Brutus A, Yang He S. Broad-spectrum defense against plant pathogens. Nat Biotech. 2010;28(4):330-1.
[S36]	Lawit SJ, Wych HM, Xu D, Kundu S, Tomes DT. Maize DELLA Proteins dwarf plant8 and dwarf plant9 as Modulators of Plant Development. Plant Cell Physiol. 2010;51(11):1854-68.
[S37]	Tanaka K, Nguyen CT, Liang Y, Cao Y, Stacey G. Role of LysM receptors in chitin-triggered plant innate immunity. Plant Signal Behav. 2013;8(1):e22598. doi:10.4161/psb.22598.
[S38]	Burdiak P, Rusaczonek A, Witoń D, Głów D, Karpiński S. Cysteine-rich receptor-like kinase CRK5 as a regulator of growth, development, and ultraviolet radiation responses in Arabidopsis thaliana. J Exp Bot. 2015.
[S39]	Takken FLW, Goverse A. How to build a pathogen detector: structural basis of NB-LRR function. Curr Opin Plant Biol. 2012;15(4):375-84. doi:http://dx.doi.org/10.1016/j.pbi.2012.05.001.
[S40]	Garg H, Li H, Sivasithamparam K, Barbetti MJ. Differentially Expressed Proteins and Associated Histological and Disease Progression Changes in Cotyledon Tissue of a Resistant and Susceptible Genotype of Brassica napus Infected with Sclerotinia sclerotiorum. PLoS One. 2013;8(6):e65205. doi:10.1371/journal.pone.0065205.
[S41]	Shi F, Li Y, Li Y, Wang X. Molecular properties, functions, and potential applications of NAD kinases. Acta Biochim Biophys Sin. 2009;41(5):352-61.
[S42]	Lozano-Durán R, Macho AP, Boutrot F, Segonzac C, Somssich IE, Zipfel C. The transcriptional regulator BZR1 mediates trade-off between plant innate immunity and growth. Elife. 2013;2.
[S43]	Geshi N, Johansen JN, Dilokpimol A, Rolland A, Belcram K, Verger S et al. A galactosyltransferase acting on arabinogalactan protein glycans is essential for embryo development in Arabidopsis. Plant J. 2013;76(1):128-37. doi:10.1111/tpj.12281.
[S44]	Moon J, Parry G, Estelle M. The Ubiquitin-Proteasome Pathway and Plant Development. Plant Cell. 2004;16(12):3181-95.
[S45]	Chew W, Hrmova M, Lopato S. Role of Homeodomain Leucine Zipper (HD-Zip) IV Transcription Factors in Plant Development and Plant Protection from Deleterious Environmental Factors. International Journal of Molecular Sciences. 2013;14(4):8122-47. doi:10.3390/ijms14048122.
[S46]	Haas TJ, Sliwinski MK, Martínez DE, Preuss M, Ebine K, Ueda T et al. The Arabidopsis AAA ATPase SKD1 Is Involved in Multivesicular Endosome Function and Interacts with Its Positive Regulator LYST-INTERACTING PROTEIN5. Plant Cell. 2007;19(4):1295-312. doi:10.1105/tpc.106.049346.
[S47]	Su P-H, Li H-m. Arabidopsis Stromal 70-kD Heat Shock Proteins Are Essential for Plant Development and Important for Thermotolerance of Germinating Seeds. Plant Physiol. 2008;146(3):1231-41. doi:10.1104/pp.107.114496.
[S48]	Reinecke DM, Wickramarathna AD, Ozga JA, Kurepin LV, Jin AL, Good AG et al. Gibberellin 3-oxidase Gene Expression Patterns Influence Gibberellin Biosynthesis, Growth, and Development in Pea. Plant Physiol. 2013;163(2):929-45. doi:10.1104/pp.113.225987.
[S49]	Clouse SD. Brassinosteroid Signal Transduction: From Receptor Kinase Activation to Transcriptional Networks Regulating Plant Development. Plant Cell. 2011;23(4):1219-30.
[S50]	Kuroda H, Takahashi N, Shimada H, Seki M, Shinozaki K, Matsui M. Classification and Expression Analysis of Arabidopsis F-Box-Containing Protein Genes. Plant Cell Physiol. 2002;43(10):1073-85.
[S51]	Becraft PW. RECEPTOR KINASE SIGNALING IN PLANT DEVELOPMENT. Annu Rev Cell Dev Biol. 2002;18(1):163-92. doi:10.1146/annurev.cellbio.18.012502.083431.
[S52]	Hassler S, Lemke L, Jung B, Möhlmann T, Krüger F, Schumacher K et al. Lack of the Golgi phosphate transporter PHT4;6 causes strong developmental defects, constitutively activated disease resistance mechanisms and altered intracellular phosphate compartmentation in Arabidopsis. Plant J. 2012;72(5):732-44. doi:10.1111/j.1365-313X.2012.05106.x.
[S53]	Zhang Y, Xiao Y, Du F, Cao L, Dong H, Ren H. Arabidopsis VILLIN4 is involved in root hair growth through regulating actin organization in a Ca2+-dependent manner. New Phytologist. 2011;190(3):667-82. doi:10.1111/j.1469-8137.2010.03632.x.
[S54]	Alves M, Dadalto SP, Gonçalves AB, de Souza GB, Barros VA, Fietto LG. Transcription factor functional protein-protein interactions in plant defense response. Proteomes. 2014;2(1):85-106.
[S55]	Figueiredo A, Monteiro F, Sebastiana M. Subtilisin-like proteases in plant–pathogen recognition and immune priming: a perspective. Front Plant Sci. 2014;5:739. doi:10.3389/fpls.2014.00739.
[S56]	Palmieri MC, Perazzolli M, Matafora V, Moretto M, Bachi A, Pertot I. Proteomic analysis of grapevine resistance induced by Trichoderma harzianum T39 reveals specific defence pathways activated against downy mildew. J Exp Bot. 2012;63(17):6237-51.
[S57]	Avrova AO, Taleb N, Rokka V-M, Heilbronn J, Campbell E, Hein I et al. Potato oxysterol binding protein and cathepsin B are rapidly up-regulated in independent defence pathways that distinguish R gene-mediated and field resistances to Phytophthora infestans. Mol Plant Pathol. 2004;5(1):45-56. doi:10.1111/j.1364-3703.2004.00205.x.
[S58]	Li B, Gao R, Cui R, Lü B, Li X, Zhao Y et al. Tobacco TTG2 supresses resistance to pathogens by sequestering NPR1 from the nucleus. Journal of Cell Science. 2012;125:4913-22.
[S59]	Vest A. The Role of JAZs and GABA in Plant Immune Response. Dissertation for the degree of Masters by Research in Bioscience: University of Exeter.2013.
[S60]	Schapire AL, Valpuesta V, Botella MA. TPR Proteins in Plant Hormone Signaling. Plant Signal Behav. 2006;1(5):229-30.
[S61]	Camañes G, Pastor V, Cerezo M, García-Andrade J, Vicedo B, García-Agustín P et al. A Deletion in NRT2.1 Attenuates Pseudomonas syringae-Induced Hormonal Perturbation, Resulting in Primed Plant Defenses. Plant Physiol. 2012;158(2):1054-66. doi:10.1104/pp.111.184424.
[S62]	Caro E, Castellano MM, Gutierrez C. A chromatin link that couples cell division to root epidermis patterning in Arabidopsis. Nature. 2007;447(7141):213-7. doi:http://www.nature.com/nature/journal/v447/n7141/suppinfo/nature05763_S1.html.
[S63]	Qiao Y, Jiang W, Lee J, Park B, Choi M-S, Piao R et al. SPL28 encodes a clathrin-associated adaptor protein complex 1, medium subunit μ1 (AP1M1) and is responsible for spotted leaf and early senescence in rice (Oryza sativa). New Phytol. 2010;185(1):258-74. doi:10.1111/j.1469-8137.2009.03047.x.
[S64]	Yazaki K. ABC transporters involved in the transport of plant secondary metabolites. FEBS Lett. 2006;580(4):1183-91. doi:http://dx.doi.org/10.1016/j.febslet.2005.12.009.
[S65]	Piffanelli P, Zhou F, Casais C, Orme J, Jarosch B, Schaffrath U et al. The Barley MLO Modulator of Defense and Cell Death Is Responsive to Biotic and Abiotic Stress Stimuli. Plant Physiol. 2002;129(3):1076-85.
[S66]	Geraldo N, Bäurle I, Kidou S-i, Hu X, Dean C. FRIGIDA Delays Flowering in Arabidopsis via a Cotranscriptional Mechanism Involving Direct Interaction with the Nuclear Cap-Binding Complex. Plant Physiol. 2009;150(3):1611-8.
[S67]	Grennan AK. Ethylene Response Factors in Jasmonate Signaling and Defense Response. Plant Physiol. 2008;146(4):1457-8.
[S68]	Guo W, Zuo Z, Cheng X, Sun J, Li H, Li L et al. The chloride channel family gene CLCd negatively regulates pathogen-associated molecular pattern (PAMP)-triggered immunity in Arabidopsis. J Exp Bot. 2014;65(4):1205-15. doi:10.1093/jxb/ert484.
[S69]	Ndamukong I, Abdallat AA, Thurow C, Fode B, Zander M, Weigel R et al. SA-inducible Arabidopsis glutaredoxin interacts with TGA factors and suppresses JA-responsive PDF1.2 transcription. Plant J. 2007;50(1):128-39. doi:10.1111/j.1365-313X.2007.03039.x.
[S70]	Wen F, VanEtten HD, Tsaprailis G, Hawes MC. Extracellular Proteins in Pea Root Tip and Border Cell Exudates. Plant Physiol. 2007;143(2):773-83. doi:10.1104/pp.106.091637.
[S71]	Xu Z-S, Li Z-Y, Chen Y, Chen M, Li L-C, Ma Y-Z. Heat Shock Protein 90 in Plants: Molecular Mechanisms and Roles in Stress Responses. Int J Mol Sci. 2012;13(12):15706-23. doi:10.3390/ijms131215706.
[S72]	Djébali N, Jauneau A, Ameline-Torregrosa C, Chardon F, Jaulneau V, Mathé C et al. Partial Resistance of Medicago truncatula to Aphanomyces euteiches Is Associated with Protection of the Root Stele and Is Controlled by a Major QTL Rich in Proteasome-Related Genes. Mol Plant Microbe Interact. 2009;22(9):1043-55. doi:10.1094/mpmi-22-9-1043.
[S73]	Pandey SP, Somssich IE. The Role of WRKY Transcription Factors in Plant Immunity. Plant Physiol. 2009;150(4):1648-55.
[S74]	Liu J-Z, Whitham SA. Overexpression of a soybean nuclear localized type–III DnaJ domain-containing HSP40 reveals its roles in cell death and disease resistance. Plant J. 2013;74(1):110-21. doi:10.1111/tpj.12108.
[S75]	Li D, Liu H, Zhang H, Wang X, Song F. OsBIRH1, a DEAD-box RNA helicase with functions in modulating defence responses against pathogen infection and oxidative stress. J Exp Bot. 2008;59(8):2133-46. doi:10.1093/jxb/ern072.
[S76]	Nakashima A, Chen L, Thao NP, Fujiwara M, Wong HL, Kuwano M et al. RACK1 Functions in Rice Innate Immunity by Interacting with the Rac1 Immune Complex. Plant Cell. 2008;20(8):2265-79. doi:10.1105/tpc.107.054395.
[S77]	Coates J. Armadillo Repeat Proteins: Versatile Regulators of Plant Development and Signalling. In: Bögre L, Beemster G, editors. Plant Growth Signaling. Plant Cell Monographs: Springer Berlin Heidelberg; 2008. p. 299-314.
[S78]	Xing S, Rosso MG, Zachgo S. ROXY1, a member of the plant glutaredoxin family, is required for petal development in Arabidopsis thaliana. Development. 2005;132(7):1555-65.
[S79]	Vijayakumar KR, Gowda LR. Temporal expression profiling of lipase during germination and rice caryopsis development. Plant Physiol Biochem. 2012;57(0):245-53. doi:http://dx.doi.org/10.1016/j.plaphy.2012.05.028.
[S80]	Keren I, Bezawork-Geleta A, Kolton M, Maayan I, Belausov E, Levy M et al. AtnMat2, a nuclear-encoded maturase required for splicing of group-II introns in Arabidopsis mitochondria. RNA. 2009;15(12):2299-311. doi:10.1261/rna.1776409.
[S81]	Footitt S, Cornah JE, Pracharoenwattana I, Bryce JH, Smith SM. The Arabidopsis 3-ketoacyl-CoA thiolase-2 (kat2-1) mutant exhibits increased flowering but reduced reproductive success. J Exp Bot. 2007;58(11):2959-68.
[S82]	Wallace IS, Choi W-G, Roberts DM. The structure, function and regulation of the nodulin 26-like intrinsic protein family of plant aquaglyceroporins. Biochimica et Biophysica Acta (BBA) - Biomembranes. 2006;1758(8):1165-75. doi:http://dx.doi.org/10.1016/j.bbamem.2006.03.024.
[S83]	Nguema-Ona E, Vicré-Gibouin M, Cannesan M-A, Driouich A. Arabinogalactan proteins in root–microbe interactions. Trends Plant Sci. 2013;18(8):440-9. doi:http://dx.doi.org/10.1016/j.tplants.2013.03.006.
[S84]	Hernández-Blanco C, Feng DX, Hu J, Sánchez-Vallet A, Deslandes L, Llorente F et al. Impairment of Cellulose Synthases Required for Arabidopsis Secondary Cell Wall Formation Enhances Disease Resistance. Plant Cell. 2007;19(3):890-903.
[S85]	Zhou L, He H, Liu R, Han Q, Shou H, Liu B. Overexpression of GmAKT2 potassium channel enhances resistance to soybean mosaic virus. BMC Plant Biol. 2014;14(1):154.
[S86]	Pautot V, Holzer FM, Reisch B, Walling LL. Leucine aminopeptidase: an inducible component of the defense response in Lycopersicon esculentum (tomato). Proc Natl Acad Sci U S A. 1993;90(21):9906-10.
[S87]	Espinoza C, Medina C, Somerville S, Arce-Johnson P. Senescence-associated genes induced during compatible viral interactions with grapevine and Arabidopsis. J Exp Bot. 2007;58(12):3197-212.
[S88]	Pike S, Patel A, Stacey G, Gassmann W. Arabidopsis OPT6 is an Oligopeptide Transporter with Exceptionally Broad Substrate Specificity. Plant Cell Physiol. 2009;50(11):1923-32
[S89]	Heim MA, Jakoby M, Werber M, Martin C, Weisshaar B, Bailey PC. The Basic Helix–Loop–Helix Transcription Factor Family in Plants: A Genome-Wide Study of Protein Structure and Functional Diversity. Mol Biol Evol. 2003;20(5):735-47.
[S90]	Sotelo-Silveira M, Cucinotta M, Chauvin A-L, Chávez Montes RA, Colombo L, Marsch-Martínez N et al. Cytochrome P450 CYP78A9 Is Involved in Arabidopsis Reproductive Development. Plant Physiol. 2013;162(2):779-99. doi:10.1104/pp.113.218214.
[S91]	Gravot A, Grillet L, Wagner G, Jubault M, Lariagon C, Baron C et al. Genetic and physiological analysis of the relationship between partial resistance to clubroot and tolerance to trehalose in Arabidopsis thaliana. New Phytol. 2011;191(4):1083-94. doi:10.1111/j.1469-8137.2011.03751.x.
[S92]	Carrasco JL, Castelló MJ, Naumann K, Lassowskat I, Navarrete-Gómez M, Scheel D et al. Arabidopsis Protein Phosphatase DBP1 Nucleates a Protein Network with a Role in Regulating Plant Defense. PLoS One. 2014;9(3):e90734. doi:10.1371/journal.pone.0090734
[S93]	Kuhn DN, Chappell J, Boudet A, Hahlbrock K. Induction of phenylalanine ammonia-lyase and 4-coumarate:CoA ligase mRNAs in cultured plant cells by UV light or fungal elicitor. Proc Natl Acad Sci U S A. 1984;81(4):1102-6.
[S94]	Wagner TA, Kohorn BD. Wall-Associated Kinases Are Expressed throughout Plant Development and Are Required for Cell Expansion. Plant Cell. 2001;13(2):303-18.
[S95]	Belknap WR, Garbarino JE. The role of ubiquitin in plant senescence and stress responses. Trends Plant Sci. 1996;1(10):331-5. doi:http://dx.doi.org/10.1016/S1360-1385(96)82593-0.
[S96]	Swarbrick PJ, Huang K, Liu G, Slate J, Press MC, Scholes JD. Global patterns of gene expression in rice cultivars undergoing a susceptible or resistant interaction with the parasitic plant Striga hermonthica. New Phytol. 2008;179(2):515-29. doi:10.1111/j.1469-8137.2008.02484.x.
[S97]	Gupta S, Bhar A, Chatterjee M, Das S. Fusarium oxysporum f.sp. ciceri Race 1 Induced Redox State Alterations Are Coupled to Downstream Defense Signaling in Root Tissues of Chickpea (Cicer arietinum L.). PLoS One. 2013;8(9):e73163. doi:10.1371/journal.pone.0073163
[S98]	Attaran E, Rostás M, Zeier J. Pseudomonas syringae Elicits Emission of the Terpenoid (E,E)-4,8,12-Trimethyl-1,3,7,11-Tridecatetraene in Arabidopsis Leaves Via Jasmonate Signaling and Expression of the Terpene Synthase TPS4. Mol Plant Microbe Interact. 2008;21(11):1482-97. doi:10.1094/mpmi-21-11-1482.
[S99]	Lee S, Woo Y-M, Ryu S-I, Shin Y-D, Kim WT, Park KY et al. Further Characterization of a Rice AGL12 Group MADS-Box Gene, OsMADS26. Plant Physiol. 2008;147(1):156-68. doi:10.1104/pp.107.114256.
[S100]	Raffaele S, Leger A, Roby D. Very long chain fatty acid and lipid signaling in the response of plants to pathogens. Plant Signal Behav. 2009;4(2):94-9.
[S101]	Ha CM, Jun JH, Nam HG, Fletcher JC. BLADE-ON-PETIOLE1 Encodes a BTB/POZ Domain Protein Required for Leaf Morphogenesis in Arabidopsis thaliana. Plant Cell Physiol. 2004;45(10):1361-70.
[S102]	Mendel RR, Hänsch R. Molybdoenzymes and molybdenum cofactor in plants. J Exp Bot. 2002;53(375):1689-98.
[S103]	Smith JM, Leslie ME, Robinson SJ, Korasick DA, Zhang T, Backues SK et al. Loss of Arabidopsis thaliana Dynamin-Related Protein 2B Reveals Separation of Innate Immune Signaling Pathways. PLoS Pathog. 2014;10(12):e1004578. doi:10.1371/journal.ppat.1004578.
[S104]	Kaneko M, Inukai Y, Ueguchi-Tanaka M, Itoh H, Izawa T, Kobayashi Y et al. Loss-of-Function Mutations of the Rice GAMYB Gene Impair α-Amylase Expression in Aleurone and Flower Development. Plant Cell. 2004;16(1):33-44. doi:10.1105/tpc.017327.
[S105]	Ferraro K, Jin A, Nguyen T-D, Reinecke D, Ozga J, Ro D-K. Characterization of proanthocyanidin metabolism in pea (Pisum sativum) seeds. BMC Plant Biol. 2014;14(1):238.
[S106]	Johnson X, Brcich T, Dun EA, Goussot M, Haurogné K, Beveridge CA et al. Branching Genes Are Conserved across Species. Genes Controlling a Novel Signal in Pea Are Coregulated by Other Long-Distance Signals. Plant Physiol. 2006;142(3):1014-26.
