# Supplementary material for: Genome-wide association mapping of partial resistance to Aphanomyces euteiches in pea
Source: BMC Genomics. 2016 Feb 20;17:124. doi: 10.1186/s12864-016-2429-4 (PMC4761183; doi:10.1186/s12864-016-2429-4)
Supplement: Additional file 16: — Least square means (LSMeans) of phenotypic data in the pea-Aphanomyces collection after ANOVA. Variables are coded as in Additional file 4. NA: missing data. (XLSX 71 kb) [file 12864_2016_2429_MOESM16_ESM.xlsx]

## Sheet: LsmeansPhenotypingData
	Field root rot indexes									First field aerial decline indexes										Second field aerial decline indexes									Controlled conditions root rot indexes			Earliness variables						Height variables
Line Code	Field_RRI_All	Field_RRI_10_RI	Field_RRI_10_DI	Field_RRI_11_RI	Field_RRI_11_DI	Field_RRI_12_RI	Field_RRI_12_DI	Field_RRI_13_RI	Field_RRI_13_DI	Field_ADI1_All	Field_ADI1_10_RI	Field_ADI1_10_DI	Field_ADI1_11_RI	Field_ADI1_11_DI	Field_ADI1_12_RI	Field_ADI1_12_DI	Field_ADI1_12_KEN	Field_ADI1_13_RI	Field_ADI1_13_DI	Field_ADI2_All	Field_ADI2_10_RI	Field_ADI2_10_DI	Field_ADI2_11_RI	Field_ADI2_12_RI	Field_ADI2_12_DI	Field_ADI2_12_KEN	Field_ADI2_13_RI	Field_ADI2_13_DI	CC_RRI_13_RB84	CC_RRI_09_RB84	CC_RRI_09_Ae109	FLO1_10_REN	FLO1_12_REN	FLO2_10_REN	FLO2_12_REN	RIPE_10_REN	RIPE_12_REN	HT_10_REN	HT_12_REN
A001	3.16637	3.65784	3.25333	3.78667	3.74	3.47667	2.91	1.93	2.57	3.72781	4.99644	4.44667	3.22333	5.87	4.87	3.21333	1.86667	1.9	3.18667	5.78029	5.08953	8.47	4.49333	6.89667	6.63	2.61	4.79	6.9	3.66667	3.55	1.60073	147	145.667	169.333	175	194.667	209	93.3333	100
A002	3.12217	3.65384	2.76667	4.16667	3.67667	3.69667	2.81	1.78667	2.41333	2.4755	2.49712	2.66667	2.55667	2.86667	4.53667	2.21333	1.81333	1.12	1.96333	4.9165	4.14366	7.24333	4.38333	6.78667	5.74333	2.05333	2.68333	6.23333	3.53333	3.45	1.0939	143.667	145.667	170.333	170.333	198.333	205.333	78.3333	96.6667
A003	2.10542	2.57333	2.2	2.25333	1.99	2.83333	2.36667	1.28	1.34667	2.4763	3.16333	2.77667	2.66333	2.86667	3.20333	1.54667	1.64667	1.45667	2.96333	4.63417	4.30953	6.8	4.27333	5.12	5.85333	2	3.35	5.9	3.13333	3.8125	2.90749	146.667	143.333	172.333	177.333	199	209	98.3333	123.333
A004	2.765	3.16333	2.65667	3.54667	3.00333	3.39667	2.66667	1.74	1.94667	3.44556	3.72	2.89	2.95161	7.31	4.87	1.65667	2.36667	1.67667	2.74	4.86292	4.55333	6.91	5.05	5.89667	4.74333	2.83333	4.01667	4.9	3.73333	3.55	2.87546	144.667	145	167.333	168.667	192.333	205.667	88.3333	88.3333
A005	3.60625	4.11	3.26667	4.18	3.98333	3.82667	3.7	2.98333	2.8	3.76667	3.60667	4.78	3.44333	5.64667	5.20333	3.21333	2.36667	1.9	3.74	5.59917	4.42817	7.8	4.27333	6.45333	6.74333	2.83333	5.12333	6.9	3.8	4.3	3.1439	144.667	145	167	174	194	209	86.6667	100
A006	3.04375	3.50333	2.72333	4.09	3.52667	3.8	2.7	2.75	1.25667	3.76888	3.67859	6.22333	2.66667	3.86667	5.31667	4.10333	2.64667	1.67667	3.74333	5.64612	4.67523	7.8	4.49667	7.67333	5.85333	2.83333	4.68	7.12333	3.86667	3.475	3.05211	145.667	147	169	175.333	195	208.333	76.6667	88.3333
A007	3.31875	3.71667	3.11	3.91	3.82333	3.84333	2.88	2.87667	2.39	3.71778	4.49667	4.33333	3.44333	3.87	5.53667	3.10333	2.36667	2.12333	4.18667	5.80083	5.22333	8.02333	3.82667	7.12	6.3	2.88667	4.86893	7.23333	3.31667	4.05	3.32546	143	145.667	166.667	167.667	194	207.667	91.6667	110
A008	2.82958	3.02333	2.24333	3.16	3.47333	3.60333	2.6	1.74333	2.79	2.11961	1.98497	1.88667	2	2.98	2.87	1.76667	2.48	1.23333	1.85	3.60616	NA	5.8	3.6256	4.23	2.41	2.27667	3.23667	4.9	3.2	3.5125	2.5717	142.988	146.55	176	181.667	201.667	212	95	98.3333
A009	1.79167	1.8	1.86333	0.945156	2.01333	2.57	1.81	1.83333	1.40333	2.24778	2.50859	2.33333	3.22	2.97667	2.76	1.10333	2.2	1.45667	2.18333	4.13625	4.63333	7.57667	4.16333	4.89667	2.74	2.05333	3.12667	3.9	2.51667	3.05755	2.96177	137.333	135.05	168.667	173.333	194	207	86.6667	78.3333
A010	2.9722	2.80784	2.77667	3.59333	3.33667	3.65333	2.96667	2.49	2.14667	3.35443	3.50859	3.22333	3.11333	4.86667	4.42667	3.21333	1.97667	1.67667	4.18667	4.94008	4.20817	7.24333	4.38333	6.00667	5.74333	2.27667	3.79	5.9	3.2	3.7875	3.31177	144.667	146	173.333	180	196	209	100	106.667
A011	3.19658	3.65284	2.98667	3.28	3.34333	3.64	2.93667	2.91333	2.81333	3.87447	3.80282	4.33333	3.54529	6.97667	5.53667	2.77	2.47667	1.56333	3.40667	5.42651	4.46953	7.83663	5.1256	6.89667	5.74	3.27667	3.68	6.56667	3.73333	3.5375	0.756104	140.333	137	167.333	172.667	193	205.667	106.667	113.333
A012	2.97905	2.89	NA	3.78333	3.01667	3.12667	2.54333	2.8	2.69333	3.70333	4.72	NA	4.11333	6.09	5.09333	2.54667	2.2	2.78667	2.07667	5.36176	4.47366	NA	5.9606	7.00667	4.85333	3.22	5.12667	5.23333	4	4.15	2.5842	142.327	147	165.466	170.333	191.557	206.333	79.983	85
A013	2.96075	2.88908	3.01333	3.78	3.00333	3.82333	2.66333	2.64667	1.87	2.22517	2.67859	2.55667	2.55667	3.20333	3.31333	1.54667	1.75667	0.9	1.51667	3.84029	4.2168	6.02333	3.60333	5.67333	2.52	2.44333	2.01333	5.75516	3.06667	3.4625	3.19927	144.333	144.667	170.667	175.667	197.667	207.667	95	100
A014	2.50833	2.57667	2.66667	3.37	2.75	3.41	2.12	1.46	1.71333	2.72462	3.49712	3	2.89	3.53333	3.87	1.88	1.92333	1.12333	1.63	4.10583	4.18023	6.35333	4.05	5.56667	3.85333	2.22	3.12333	3.79	4.06667	3.75	3.11461	142.333	142.667	166.667	166.333	194.667	209	88.3333	91.6667
A015	2.98787	3.39308	2.91	3.60667	3.23667	3.79667	2.78	1.69	2.49333	2.25943	2.81997	1.77667	3.22333	2.98	2.65	1.43667	1.75667	0.926667	2.74	4.28667	4.3916	6.46667	4.27333	5.89667	3.18667	2.44333	3.12667	4.9	3.82222	3.775	3.17573	143	144.667	167	173.333	196.667	209	78.3333	81.6667
A016	3.1575	3.48333	3.21333	3.92333	3.44	3.89333	2.8	1.69333	2.81333	3.42074	3.38667	2.99667	2.89	5.09	5.09333	2.54667	1.59	2.23	4.96333	5.54333	NA	6.13333	4.38333	7.34333	5.85333	2.72	4.90333	6.56667	3.86667	4.0375	3.48999	143.333	146	166.667	172	194.333	209	83.3333	105
A017	2.46262	2.76784	2.71	2.71	2.72667	3.64667	2.60333	0.893333	1.63667	2.89111	3.5	2.33333	3.33333	4.42333	4.09333	2.54667	1.92333	0.903333	2.96333	4.5225	4.94667	6.46667	4.49333	5.67667	3.18667	1.72	3.45667	6.23333	2.75556	3.06667	2.89132	147.333	146	168	176	195.333	209	66.5799	80
A018	2.79278	3.04667	2.51227	3.55333	3.03333	3.95667	2.49667	1.76333	1.98	2.80816	3.16333	2.66042	3.11	3.2	4.31333	1.54667	2.09	2.12	3.07333	4.31641	5.5468	6.92445	3.38667	6.01	2.96333	1.94	3.68	5.23333	3.17778	3.575	2.80073	150.333	148.333	173.667	179	194.667	206.333	123.333	136.667
A019	2.25055	2.82408	2.45667	2.43333	2.38	2.92	1.83333	1.41333	1.74667	2.59554	4.17859	1.89	2.89	3.98	3.20333	1.32333	1.7	1.67667	2.52	3.90791	4.44333	5.57667	3.94	5.89667	1.63	1.55	3.45667	4.75516	2.36667	3	2.9061	151.333	148.667	173.333	177.333	195.667	205.667	75	98.3333
A020	2.35375	2.98333	2.33333	2.82	2.53333	2.96333	2.16333	1.70667	1.32667	2.72926	2.94	2.11	3.04529	6.42333	3.20333	1.54667	1.81333	1.45333	2.63	3.7025	4.1416	4.91	4.38333	5.56333	0.85	2.27667	3.57	4.12333	2.65556	2.7125	2.93961	148.667	148	173	180	194.333	208.333	101.667	130
A021	2.71125	2.93333	2.34667	3.50333	2.85	3.51667	2.27	2.3	1.97	2.47667	4.16333	2.66667	2.66667	2.64667	3.53667	0.99	1.42333	1.56667	2.63	4.59208	4.96953	6.69	3.93667	5.67667	3.96667	2.66667	3.57	4.56667	3.4	3.65	2.9217	148.333	147.667	172.333	177.333	192.667	206.333	115	123.333
A022	2.68125	2.92	2.6	3.35333	2.91333	3.82667	2.38667	1.33667	2.11333	2.09407	3.49667	1.77667	2.55667	2.53333	1.98333	0.99	1.42333	2.23333	1.85333	3.45292	4.33333	5.13333	3.27333	4.89667	1.18667	2.33	2.90333	3.56667	3.35	3.7125	3.02991	153	149.333	173.333	177	195.667	207	93.3333	86.6667
A023	2.86875	2.91	3.16333	3.01	2.98667	3.32	2.89	2.84333	1.82667	2.65593	3.38667	3.22	2.78	3.42333	3.09333	2.21333	1.25667	1.56667	2.96333	4.34417	4.5616	6.13333	4.4606	5.12	5.07333	2.61	3.12333	4.67667	2.55556	3.7	3.27546	143.025	145	173.069	173.667	191.403	204	70.9371	75
A024	2.627	3.25432	2.89463	2.84333	2.93333	3.40667	2.31	1.28333	2.10333	2.5409	3.49712	1.80087	3.44667	3.09	3.09333	2.10333	1.25333	1.34333	3.18667	4.43043	4.5616	5.33663	4.60667	5.45333	4.85333	2.38667	2.34667	5.9	2.22222	2.79167	3.25211	143.686	145	168.357	170.333	187.903	204.943	60.9371	63.3333
A025	2.36996	2.06308	2.6	2.80667	2.19667	3.44333	2.28	1.87	1.70333	2.10184	3.48497	2.22	2.22333	1.85218	2.98333	1.88	1.48	1.23667	1.96333	4.08484	4.30953	5.91	2.9606	5.23	4.41	1.38667	3.90333	5.23333	3.5	3.55	3.16296	153	151.667	174	180.667	196.333	210	90	101.667
A026	2.86583	3.17667	2.95667	3.61	3.18333	3.68667	2.51	1.28	2.52333	3.28109	4.48497	1.89	4.1731	4.75667	4.98333	1.65667	1.53333	2.01333	3.74	5.2375	5.2266	7.02333	4.94	6.67333	4.29667	2.27667	4.9	6.23333	3.66667	3.625	3.20211	146	147.333	173	181	195.333	209	95	100
A027	3.12683	3.36808	3.24333	3.27	3.46	3.57333	2.99	2.56667	2.54667	3.11387	3.31997	4	3.11333	3.09	3.87	2.88	1.53333	1.9	4.29333	5.16083	4.66667	6.13333	3.76242	6.89667	6.29667	2.55333	4.34667	6.95934	3.13333	3.8	2.65073	141.827	146	165.333	166.333	193.333	208.333	61.6667	63.3333
A028	2.43012	2.76784	2.18	3.22	2.28333	3.14333	2.05667	2.38	1.40333	2.87148	3.16333	2.55667	4.11	4.75667	3.53667	1.76667	1.98	1.45333	2.52	4.62583	5.2216	6.8	5.49333	5.00667	2.74	2.61	3.90333	3.75516	1.94444	3	2.68001	144.667	145.667	171.667	180.667	195.333	210	100	106.667
A029	2.98845	2.62784	3.17667	3.52333	3.10333	4.06667	3.01333	1.9	2.49	2.97667	3.94333	1.77667	3.11	4.75667	3.98	1.88	2.37	2.34333	2.63	4.5425	4.66667	7.57667	4.05	5.67333	2.40667	2.94333	3.12333	5.9	3.8	3.6625	2.93823	145	149	170.667	181.333	193.333	207.667	83.3333	83.3333
A030	3.1395	3.42284	2.92333	4.33667	3.59	3.72	3.03333	2.32667	1.75667	2.67132	3.66144	1.66667	3.44333	2.98	3.65	1.54667	2.14333	1.67667	3.29667	4.30071	4.59317	6.46667	4.05	5.89667	1.85333	3.22	3.45667	4.9	3.94444	3.4625	3.07009	143.333	145.667	168.333	179.667	191.667	207.667	75	60
A031	2.50621	2.64308	2.37	2.55	2.71667	3.48	2.56667	2.03	1.69667	2.32943	3.81997	1.11333	2.44333	5.75333	2.09333	0.88	1.64333	1.34333	1.85	3.75817	4.8916	6.24333	3.49667	4.56333	1.18667	2.77333	3.01333	3.9	3.46667	3.55	2.61632	143.333	145.667	168.667	175.667	192.667	209	75	75
A032	2.78958	3.14333	2.84333	3.61333	3.06333	3.85667	2.59	1.56	1.64667	2.74852	3.16667	1.66667	3.33333	6.09	2.87	1.21333	1.53333	2.01	2.85333	4.23821	5.09317	6.46667	4.94	4.67333	2.18667	2.88667	3.45667	4.23333	3.55556	3.575	2.93677	145.333	144.667	166.333	169	192	204	88.3333	100
A033	2.62252	2.80432	2.44546	2.84	2.89	3.69667	2.59	2.08333	1.64333	3.15769	3.49712	3.01915	3.3381	6.42333	3.76	1.99	1.7	2.12333	3.18667	4.39302	NA	6.88109	4.16333	5.23	4.41	2.22	4.45667	4.9	3.11111	3.6	2.95073	143	139.55	169.667	174	194.667	206.333	96.6667	100
A034	2.6575	2.69667	2.73333	3.62667	2.86333	3.61	2.22	1.48667	2.02333	2.77926	3.38667	1.88667	3.33667	4.87	4.20333	1.54667	1.47667	1.67667	2.63	4.20208	5.09317	6.24333	4.49333	5.56333	2.74333	2.10667	4.01333	4.01	3.06667	3.3625	2.9939	142.667	142.667	168.333	177.333	193.333	206.333	98.3333	100
A035	2.62792	2.72333	2.51333	3.1	2.75333	3.75333	2.77667	1.93333	1.47	1.94407	2.98997	0.776667	1.6731	3.31333	3.98333	0.88	1.81	1.23	1.63	4.03588	5.0566	6.24667	4.2288	5.11667	2.85333	2.16667	3.68	4.23333	3.01667	3.2	2.72882	142.186	142.667	167.667	176.333	198.667	209	88.3333	98.3333
A036	2.85667	3.29333	2.61	4.11667	2.88333	3.26	2.33333	2.22	2.13667	3.17609	3.31997	4.00333	3.22333	3.75667	4.42667	2.88	1.86667	1.67667	3.40667	5.30734	5.0616	7.35667	3.94	8.23	5.52	2.66333	4.12333	5.56667	3.33333	3.675	2.92009	142.667	146	165.667	171	191.667	209	88.3333	103.333
A037	3.11225	3.14808	3.01	3.60333	3.42667	3.65333	2.71	3.15	2.2	2.90667	3.98333	2.66667	2.77667	2.64333	3.64667	2.88	1.81333	1.67667	4.07333	4.83442	4.2216	6.24667	4.05	5.23	6.07333	2.72	3.90333	6.23333	3.43333	3.55	3.17618	146	146	173	177	195.667	209	100	101.667
A038	2.76742	3.07908	2.54333	3.00333	3.39333	3.58333	2.48667	2.08667	1.96667	4.11314	5.01359	4.11	4.0031	5.97667	5.98	3.32333	1.86667	2.34333	4.07333	5.98633	5.2168	7.02	5.76242	7.00667	6.96333	2.27667	5.01667	7.01	3.25	3.45	2.9392	141.186	137.667	169.667	174	193	205	91.6667	95
A039	2.27221	2.65408	1.82	2.66667	2.60333	2.76929	1.96667	1.53	1.63667	1.95332	2.67859	0.666667	2.66667	3.75667	2.76	0.88	1.75667	1.01	1.40667	3.19466	5.14366	4.8	4.49667	4.34	1.07667	1.77667	2.68	2.34333	2.76667	3.25	2.79954	141.667	139.333	166.333	167	195.333	209	88.3333	91.8258
A040	2.29208	2.69667	2.19	2.52667	2.29667	3.06333	2.09	1.81667	1.65667	2.45259	3.33144	0.776667	2.55667	6.87	2.87	0.88	1.75667	1.34667	2.29667	3.30625	4.25817	5.13333	3.92742	4.34	3.07667	2.38667	2.79	2.12333	3.13333	2.9	2.97454	143	139.667	168	174.333	194.667	209	95	105
A041	2.30042	2.85	2.57667	2.57333	2.50667	2.72667	2.14667	1.35333	1.67	2.12519	2.61	1.22	3.11333	4.42333	2.87	0.77	1.81	1.23667	1.07333	4.03625	3.59317	8.24667	4.82667	5.67333	2.07667	2.55333	3.23667	2.23333	2.73333	3.3	2.50749	142.667	141.333	167.333	175.667	195.333	208.333	86.6667	96.6667
A042	2.30292	2.14333	2.15667	2.71	2.96333	3.05	2.12	1.61	1.67	2.15593	2.72	1.44333	2.33667	4.64667	2.42667	0.99	1.86667	1.56333	1.41	3.265	4.27667	5.46667	3.26242	4.23	0.853333	2.77333	3.46	1.9	3	3.1	2.95749	142	139.333	167	174.667	194	207.667	85	95
A043	2.80345	2.86808	2.80963	3.38667	3.38333	3.38	2.51	2.08333	2.01	3.22187	3.98497	2.96587	3.22	5.42333	4.65	1.99	2.2	1.56667	2.96333	4.61647	5.47366	6.00163	4.09242	6.67333	2.85333	3.27667	3.79333	5.01	3.53333	3.85	2.97009	141.686	139	166.357	164.333	189.903	202	75.9371	60
A044	3.57167	3.69667	3.47667	4.34667	3.91333	4.10667	3.34333	2.35667	3.33333	2.97095	2.64144	3.66667	2.55667	3.97667	4.98	3.21333	1.97667	0.896667	2.85333	5.64133	4.63953	8.13333	4.38333	7.12	6.07667	3.39	3.79	6.9	3.4	4	3.22546	145	144.333	167.333	170.333	197	209	85	91.6667
A045	2.3681	2.17667	2.19811	2.70333	2.35333	3.57333	2.4	1.69333	1.84667	2.48051	4.81997	0.708702	3.11	3.2	3.31667	1.32667	1.81	1.73	1.96333	3.90538	5.2266	5.30392	5.42698	4.67667	2.52	2	3.01333	3.23333	3.23889	3.5	0.692513	148.667	148.333	168.333	177.333	193.667	207	81.6667	85
A046	2.34917	2.34333	2.26667	2.68667	2.71667	3.03667	2.17667	1.87333	1.69333	2.75444	3.38667	2.66667	3.22333	4.86667	3.20333	1.32333	1.7	1.79	2.63	3.93875	4.92817	6.13333	4.27	5.45333	1.85333	1.66667	3.45667	4.56667	3.06667	3.4	0.843896	147.667	148	169	177.667	192.667	208.333	86.6667	91.6667
A047	2.29621	2.26308	2.48667	2.58667	2.69333	3.26333	2.34333	1.19333	1.54333	3.1198	3.81997	2.33333	2.77667	6.75667	3.65	2.21333	2.2	1.67667	2.62667	4.53542	4.7216	6.8	3.94	6.23	4.29667	1.99667	4.01333	4.67667	2.2	2.3	0.668896	153.333	151.333	176	180.667	197	210	96.6667	121.667
A048	2.2975	2.69	2.11	2.54	2.38	3.29667	2.54667	1.61667	1.2	2.63314	3.84359	1.66667	3.11333	5.42333	3.09333	1.77	1.81	0.903333	2.07667	4.43737	4.17523	6.91	4.71667	5.01	4.41	2.66333	2.68	4.9	2.71667	3.125	2.55211	145.667	142	167.333	174.333	194.333	208.333	81.6667	88.3333
A049	2.18512	2.15784	2.04333	2.22333	2.67333	2.35667	2.17667	2.19667	1.64667	2.77651	3.83144	2.11	3.11	6.2	2.65	1.54667	1.59	1.67667	2.29667	4.14821	4.59317	6.69	4.38333	4.23	3.52	2.77667	3.45667	3.56667	2.88889	3.07566	2.33368	141.333	137.667	169	174	195	209	81.6667	81.6667
A050	2.21458	2.61333	2.25333	2.53333	2.43667	2.87333	2.14333	1.50667	1.35667	2.21815	2.27667	2.33333	3.11333	2.64667	2.65	1.32333	1.75667	1.56667	2.29667	4.11083	4.40317	6.35667	4.27333	4.56333	3.29667	3.05333	2.57	3.9	1.83889	2.8125	2.49751	139.667	137.667	168.333	178	195.667	209	90	85
A051	2.21267	2.81432	2.46667	1.87667	1.98333	2.27	2.13333	1.86667	2.30333	2.22883	2.49712	1.77667	2.89	3.09	3.20333	1.21333	1.47667	1.90333	1.96333	3.79524	NA	6.35667	4.60333	4.78667	3.18667	2.60667	3.01667	3.25516	2.21667	2.575	2.83368	137	139	168.667	169.333	194.333	205.667	85	95
A052	2.3325	2.28	2.49	2.98	2.58667	2.79333	2.02333	1.87	1.63667	2.43963	2.94	1.55667	3.22	3.31333	3.54	1.88	1.53333	1.23333	2.74	4.19542	NA	8.57667	4.71667	5.45333	1.40667	3.05333	3.01333	3.9	2.73333	2.9	3.07009	146.333	141.333	169.333	176	193.333	208.333	76.6667	88.3333
A053	2.81208	2.78333	2.81333	3.26	3.57	3.16333	2.67667	2.33	1.9	2.55556	2.98	2	1.89	5.2	4.20333	1.77	1.42333	1.34667	2.18667	4.19583	5.09317	6.8	3.26242	5.78667	3.96333	2.27667	2.57	4.56667	2.75	3.25	3.19789	142.667	145.667	165	169.667	190.667	206.333	86.6667	98.3333
A054	2.66375	2.66333	2.37667	3.22333	2.95667	3.48667	2.4	2.17667	2.02667	2.54814	2.52859	1.44667	2.44333	5.98	3.76	1.77	1.25667	1.01	2.74	4.60175	4.22023	5.8	4.05	5.56333	5.40667	2.05333	2.9	5.42016	2.84444	3.1	3.1717	143.333	144.333	166.667	177.43	193	209	93.3333	101.667
A055	2.61241	2.68808	2.34463	3.39333	2.96667	3.66667	2.33333	2.05	1.46	2.20983	2.48497	1.30087	2.67	3.09	3.98	1.88	1.36667	0.9	2.18333	4.25022	4.8916	6.17163	4.4606	5.67333	2.85333	2	3.12667	4.25516	2.61111	3.55	2.97454	142.827	144.333	166.466	171	193.557	209	89.983	106.667
A056	2.50263	2.90908	2.56667	3.31333	2.73333	3.03	2.83333	1.50333	1.88	2.4411	2.67859	2.22333	2.77667	3.42333	4.53667	1.77	1.47667	0.9	2.18667	4.09167	4.0566	6.91	4.59742	5.89667	1.74	2.33333	3.01333	5.23333	3.33333	3.45	2.99789	144.333	145.667	166.333	172.333	193.333	208.333	88.3333	108.333
A057	3.16375	3.74333	3.33333	3.64333	3.1	3.89333	3.48667	1.63	2.48	3.33684	4.40359	2.44333	3.71529	6.31	5.31333	2.10333	2.14667	1.45667	2.96667	5.27841	4.5468	6.91333	4.83	6.45333	6.96333	3.44333	4.01333	5.56667	3.66667	4.15	3.3892	144.667	145	165.667	170.667	191.333	206.943	85	91.6667
A058	3.43583	3.73	3.07667	3.90333	3.75	3.95333	3.38	2.1	3.59333	4.08778	4.61	5.44333	3.55667	7.09	4.87333	2.43333	2.36667	2.23	4.18667	5.58612	4.63953	7.58	5.27333	6.34	5.52	3.22	4.46	6.23333	3.86667	4.0625	3.50211	147	145.667	166.667	172	191	205	103.333	115
A059	3.42598	3.88333	3.3	4.28742	3.59678	4.11	3.14333	2.29667	2.78	4.16459	4.65497	3.77667	3.90942	6.06668	5.76333	2.66	NA	1.67667	3.63	6.13916	5.33	7.8	5.59198	7.00667	6.52	NA	4.12333	6.56667	3.73333	3.6	3.0783	143.333	144	166.667	173.333	192.667	203.443	90	103.333
A060	3.17375	3.38	2.78	4.19667	3.31333	3.74333	2.99	2.20333	2.78333	2.80407	3.5	3	3.0031	3.97667	4.65	1.65667	1.59	1.68	2.85	5.16792	4.5566	6.91	5.26242	6.34	5.52	3.27667	5.12667	5.9	3.55556	3.92566	3.42009	143.488	146	164.677	168.333	193.54	207	81.5799	93.3333
A061	2.98458	3.63667	2.7	3.64	2.60667	3.54667	3	2.5	2.24667	3.95925	4.50859	4.33333	4.11	6.53333	5.42667	2.43667	2.31333	2.01	3.96333	5.61112	4.81366	7.13333	5.71667	6.12	6.52	3.22	4.79	6.01	3.66667	3.69453	3.17454	143.667	143.333	166.667	175.667	192.667	207.667	90	90
A062	2.73425	2.87384	2.75667	3.05667	2.87667	3.57	2.75333	1.93333	2.04667	2.77741	3.15	2	3.89	2.86667	4.76	1.76667	2.36667	2.01	2.18667	5.2375	4.59523	8.02	5.16	5.89667	6.41	3.44333	3.57	5.23333	3.4	4.0875	2.64204	136	136.55	166.667	176.333	192	207	95	106.667
A063	3.11625	3.86667	2.63333	3.96333	3.89667	3.95	3.37	1.2	2.05	2.90606	3.49667	2.77667	3.00333	5.42333	4.53667	1.88	2.42	1.12	2.74	5.16237	4.70317	7.13333	4.27333	6.78667	5.52	3	3.68	6.23333	3.86667	4.1	3.41332	142.667	142.667	168.333	170.516	196.333	209	91.6667	96.6667
A064	3.25325	3.66284	3.29	4.01	3.44667	3.98	3	2.55	2.08	3.61037	4.53667	3.66333	4	4.98	5.31333	1.65667	2.59	1.67667	4.07667	5.78667	4.96953	7.8	5.72	6.67333	6.18667	3	5.01333	5.9	3.38889	3.6	2.61751	145	146	170.333	177.333	194.333	206.333	100	106.667
A065	2.89167	3.16	2.72333	3.4	2.61667	3.9	2.87667	1.92333	2.53333	2.50661	3.16712	2.66667	2.33	3.09	4.09333	1.77	1.97667	1.45667	1.96333	4.86792	4.37	6.8	4.16333	6.56333	5.18667	2.72333	3.57	5.56667	3.8	3.9	3.04789	150.827	150.667	168.667	173.333	195	207	106.667	110
A066	2.94542	NA	3.24463	3.29667	3.22667	3.79667	2.8	2.13	2.12333	2.79368	4.16712	1.46587	3.89	3.75667	3.98	2.10333	2.2	1.78667	1.74	5.03188	5.47366	7.00163	4.7956	6.23	5.18667	2.77667	3.34667	4.79	3.27778	3.8	3.29927	141.686	139.667	170.357	179.333	197.403	209	108.437	113.333
A067	2.7775	2.68333	2.34333	3.47333	2.94333	3.79	2.6	2.29667	2.09	3.61889	2.83	4	4.57942	6.53667	5.20333	2.21333	1.92333	2.34333	2.63	5.45333	5.22333	7.13333	6.09698	6.56333	6.18667	2.44333	3.57	5.9	3.51667	3.58333	2.85749	137.333	135.333	167	170.667	190.333	202	93.3333	93.3333
A068	2.90167	2.73	2.91333	3.84	2.64667	3.45333	2.68667	2.68667	2.25667	3.71704	3.16333	5.44333	3.33333	6.75667	4.98	2.65667	1.92333	1.45667	3.74	5.66792	4.8916	7.91	5.27333	6.67333	5.74333	3.22	4.90333	6.23333	3.53333	3.25	0.333677	142.667	145.333	167	169	191.667	207	108.333	120
A069	2.94917	2.87	2.82	3.61333	2.87	3.89667	3.15333	2.32333	2.04667	2.94556	2.72	2.55667	3.11	4.31333	4.53667	1.99	1.97667	2.34333	2.96333	5.208	4.5468	7.68667	4.94	6.34	4.85333	3.05333	4.01333	5.23333	4	3.55	1.8783	143	145.333	167	165.667	190	201	90	88.3333
A070	2.94634	3.28384	3.1	3.9	2.95667	3.9	2.7	1.99	1.73333	2.39258	3.73859	2.55667	3	3.42333	4.20333	0.99	1.53667	1.12333	0.963333	4.42862	3.8768	7.02333	4.49333	6.23	3.29667	2.94	3.46	4.56667	3.13333	3.55	1.92454	142.333	144	166.667	170	193	205	88.3333	100
A071	2.56637	2.84784	2.94333	2.92667	2.49333	3.37333	2.38667	1.52667	2.02667	2.75262	2.99644	2.33667	2.89	4.53667	4.20333	1.54667	2.53333	1.56667	2.18667	4.94633	5.30953	7.13333	5.27	7.00667	4.29667	2.88667	4.01333	4.56667	3.4	3.5	3.1217	143	146.667	167	172	192.667	204	91.6667	101.667
A072	2.04833	2.32333	2.05667	2.33333	2.06667	2.34	2.21	1.69	1.36667	2.8537	4.16333	1.89	3.44667	5.76	3.20333	1.21333	2.47667	1.56667	1.96333	4.3275	4.59317	6.35667	4.71667	4.67333	4.18667	3.10667	3.46	4.23333	3.01667	3.3	3.08796	151.333	149.993	170.333	177	195	209	106.667	121.826
A073	2.91042	3.22667	2.75667	3.10333	3.67667	3.37333	3.05667	2.38667	1.70333	3.03704	4.31667	2.22333	3.21529	6.64667	2.53667	1.32333	2.2	1.45333	2.52	4.68375	5.07	6.68667	4.7906	4.89667	4.41	3.11	3.57	4.23333	3.46667	3.325	0.942513	146.667	145.667	168.333	174.667	193	206.333	86.6667	93.3333
A074	2.81333	3.08333	2.97667	3.28667	3.27333	3.5	3.17667	1.73	1.48	2.48037	3.98	1.22	3.33333	1.86667	4.09333	2.10333	1.98	1.56333	2.18333	4.39133	4.53817	6.13333	4.38333	5.67333	2.96667	2.88667	4.68	3.9	3.73333	3.79232	3.17009	152.327	153.667	180.333	191	201.667	210.443	121.667	95
A075	3.30278	NA	NA	3.61333	3.68667	4.11333	2.73333	2.98	2.69	4.17714	NA	NA	3.3238	8.02218	5.53667	2.43667	2.97667	2.01333	3.52	5.48944	NA	NA	5.29516	7.11667	4.52	3.66667	4.79333	5.9	3.82222	3.625	3.27711	136.686	132.333	162.357	165.054	185.403	191.943	68.4371	71.6667
A076	2.88125	3.28667	3.34333	3.22333	3.62333	3.48667	2.63333	1.15	2.30333	2.78556	3.38667	3.33333	2.78	2.75667	4.42667	1.77	2.2	1.67667	2.74	4.50875	4.44333	7.02333	3.71667	5.56333	3.63333	3.33	3.79333	4.56667	3.65	3.95	3.59927	152	149.333	176.667	183	198.667	211	116.667	123.333
A077	2.0745	2.18284	2.09	2.91649	1.86667	2.51667	1.63333	2.50333	1.43333	2.63906	2.31997	2.33333	3.11333	5.75667	2.42667	1.65667	1.48	1.89667	2.74333	4.31945	4.59317	7.02333	4.38333	6.00667	2.74333	2.72	3.34667	3.75516	2.91667	2.8125	2.4061	145	145	172.333	180.667	195.333	208.333	68.3333	88.3333
A078	2.31283	2.63284	1.94333	3.16	2.24667	2.98	2.17667	1.63	1.72667	3.12519	4.5	2.11	3.89	7.53333	3.87	1.77	1.7	1.34667	1.40667	4.21708	5.51023	5.02333	5.26198	5.23	2.63	2.77667	3.68333	3.01	2.6	2.55	2.64927	144.186	145	168.357	174.667	191.403	207	95.9371	95
A079	2.39333	2.79333	2.31333	2.57667	2.60333	3.04667	2.23333	1.78	1.8	2.53351	3.34359	1.89	2.33333	4.53667	3.53667	1.32333	1.53333	1.34333	2.96333	3.74258	NA	6.24667	4.49667	5.00667	1.96333	2.05	3.23333	3.9	2.02778	2.8	0.552111	143.686	142	173.857	182.43	200.903	210	95.9371	96.6667
A080	2.8725	3.29667	2.75667	3.36667	3.25333	3.88333	2.22333	2.48667	1.71333	2.41836	2.83144	3.22333	1.78	1.97667	3.53667	2.32333	0.81	1.67667	3.63	4.23196	4.30953	6.13333	2.62604	5.67333	3.74	1.11	3.90333	5.56667	3.13333	3.05	1.0283	146.667	149.493	174.333	181	199.667	210	83.3333	86.6667
A081	2.40866	2.53308	1.95963	3.05	2.28667	3.28	2.72	1.49667	1.94667	3.10391	3.31997	3.29587	3.44333	5.86667	3.53667	2.21333	1.25333	1.23333	3.74	4.91626	4.8916	7.33663	4.94	5.23	5.96333	2.16667	3.23667	5.56667	2.4	2.6	2.45211	132.686	133	165.357	178.333	190.903	207	95.9371	101.667
A082	3.18708	3.31	3.11	3.69333	3.72	3.9	2.99	2.46	2.31333	3.47148	3.83	4.44667	2.89	4.64667	5.20333	2.77	1.59	2.01333	3.85333	5.02917	5.3916	6.8	4.16333	6.34	5.96333	1.83333	4.45667	5.9	3.06667	3.3	2.70491	147.333	146.667	178	184.667	202.333	212	116.667	138.333
A083	2.57875	2.62	2.59	3.17667	2.67	3.03667	2.36667	2.55333	1.61667	2.91926	2.64667	2.22	3.54529	5.75667	3.87	2.21333	1.03667	1.9	2.63	4.51542	4.8066	6.46667	5.38333	5.56333	4.85333	2.33333	2.90333	4.56667	2.65	3.05	2.81632	141.827	138.333	163.333	165	197	208.333	88.3333	98.3333
A084	3.03852	3.44308	NA	3.23667	3.20333	4.13333	3.23333	2.23333	1.79	3.73936	4.64997	NA	4.09678	6.09	5.65	2.32333	2.31	2.23667	1.96333	5.67886	5.47366	NA	NA	6.56333	6.19	3.5	5.56667	5.56667	2.73333	3.0375	3.2408	131.186	127.05	165.857	160	194.903	194.333	98.4371	111.667
A085	2.77012	2.86308	3.14463	3.47	2.96333	3.50667	2.92333	1.44667	1.84667	3.3828	4.15497	3.30087	3.54529	3.2	4.98	2.99	2.25667	2.34333	3.18667	5.6448	4.47366	8.17163	5.62516	5.89667	5.96333	3.11	4.01333	6.01	2.67889	3.05	3.09251	144.186	142	163.857	164.333	190.903	206.333	90.9371	100
A086	2.72391	2.83184	2.79	3.41333	2.94333	3.56333	2.02333	2.72667	1.49333	3.78891	5.47282	3.44333	4.38029	6.86667	4.87	1.54667	2.59	1.23333	3.40667	5.24	NA	7.02	3.9606	6.34	6.19	2.72333	3.79	5.67667	3.30556	3.7	2.82991	144.333	144	166.667	172.667	191	205.667	91.6667	91.6667
A087	2.9143	2.54408	2.81	3.42	3.00333	3.75	2.22	2.51	3.06	3.80517	5.16712	3.33333	3.54529	5.64667	4.20333	2.88	1.97667	2.12333	3.85333	5.17341	NA	7.13333	5.27	5.89667	3.85333	2.22	4.23667	6.23333	3.21667	3.3	2.99251	142.667	144	173	179.667	193.667	208.333	113.333	115
A088	2.82095	3.37808	2.72963	2.93667	2.93333	3.70333	2.45667	2.57667	1.85667	3.56206	3.64997	3.63587	4.33333	8.09	4.20333	1.88	1.70333	1.45667	3.07333	5.30751	5.30953	7.66663	5.59698	6.12	6.18667	2.61	3.57	5.12333	2.66667	2.75	2.77454	141.025	134.333	166.645	168.333	190.919	202	86.8402	81.6667
A089	2.24351	2.97184	NA	1.99	2.07333	3.51667	2.19	1.44	1.51667	3.10378	4.14282	NA	3.22333	6.31333	4.09333	1.54667	1.42333	2.01	2.07333	4.2722	4.30953	NA	5.49667	5.9	3.85333	2.38667	4.01667	4.01	3.25556	2.925	2.65073	143.025	136	165.645	164.333	192.919	201	91.8402	78.3333
A090	2.78917	3.28333	2.93333	3.14333	2.71333	3.83	2.66667	1.86667	1.87667	3.30333	4.49667	2.77667	3.33333	4.75667	4.87	3.1	1.42333	2.23333	2.74	4.73708	4.2266	6.02	5.04667	6.23	5.07667	1.94333	3.68	4.9	3.73333	3.95	3.40073	144	144.667	168.667	181.667	193	209.333	101.667	130
A091	2.72458	2.43	2.58	3.11333	3	3.91667	2.41	2.13333	2.21333	2.42185	3.05333	2.44667	2.44667	3.31	3.20333	1.54667	1.03667	1.79	2.96333	3.995	4.5468	5.8	3.92742	6.01	3.41	1.44333	3.12667	5.01	3.46667	3.45	2.82991	146.667	149	170.667	172.516	200	209	86.6667	96.6667
A092	2.3647	2.90784	2.04667	3.09333	2.11333	3.47667	2.10333	1.8	1.37	1.81091	2.33712	1	2	3.75667	2.98333	1.21333	2.04511	0.476667	2.40667	3.24	NA	4.46667	3.1256	5.01	1.63	2.22	3.23667	4.12333	3.33333	3.55	2.95211	144.686	146.957	171.357	180.667	197.903	211	93.4371	103.333
A093	2.62417	3.12	2.92333	2.90333	3.05	3.62	2.51	1.26333	1.60333	3.07873	4.66144	3.22333	2.61661	2.64667	4.53667	2.21333	2.29511	2.45667	3.18333	5.14616	NA	5.91	3.92698	6.11667	6.07333	2.55333	3.56667	5.9	3.55	3.9	3.00749	144.667	146	175	181	198.333	208.333	100	120
A094	2.49075	2.59908	2.64667	3.17333	2.37	3.87667	2.17	1.63667	1.45667	3.19628	3.99644	2.89	3.33667	5.98	4.31667	1.77	1.37	1.45333	3.41	4.72383	4.2368	6.24333	3.82667	6.89667	6.18667	2.27333	3.57	4.56667	3.2	3.45	3.0908	143.667	145.957	168	176.43	192.333	208.333	91.6667	106.667
A095	2.15	2.1	2.27667	2.33667	2.13667	2.99	2.15667	1.66667	1.53667	2.40926	2.49667	1.44333	3.67	5.09333	3.53667	1.77	1.03333	1.56667	1.07333	3.86875	4.2216	5.02	4.71333	6.23	2.85333	1.88667	2.03893	2.9	2.6	2.5875	2.5283	152.667	150.667	171	178.054	196.333	208.333	85	91.6667
A096	1.78642	1.61333	2.29	2.47667	2.13	2.08333	1.88667	1.30667	1.3	2.7311	4.00859	3	3.66667	4.42333	2.54	1.32333	1.31	1.56667	2.74333	4.13583	4.90667	6.24667	4.38	4.23	3.41	2.44333	3.23667	4.23333	2.61667	2.35	2.42546	149.667	148.333	170.667	180.667	196.333	210	106.667	133.333
A097	2.50208	2.41333	2.26667	3.27333	2.49667	3.33333	2.40333	1.92	1.91	2.72407	3.83	2.22333	3.44333	4.86667	2.88	1.65667	1.31	1.45667	2.85	4.77667	4.2816	8.35667	5.09242	5.78667	4.29667	2.44333	4.01333	4.9	2.56667	2.85	3.0392	143.333	148.333	171.333	179.333	197.333	209	91.6667	106.667
A098	1.83542	2.14333	2.04333	2.43667	1.87	2.04333	1.97667	1.04333	1.12667	2.40926	2.72	2	3	5.87	2.42667	1.21333	1.36667	1.67667	1.41	3.84208	4.30953	6.46667	4.71667	5.78667	1.3	2.22	2.90333	3.56667	2.58333	2.6625	1.99789	148.333	148.333	170	174	195.667	209	95	98.3333
A099	2.32533	2.63808	2.47463	3.35	2.15	3.20667	2.22333	1.48333	1.08	3.29594	3.64997	4.30087	3.66667	5.09	4.76	2.21333	1.64333	1.56667	2.74	4.95668	5.1666	8.50163	5.60667	5.67333	3.63	2.72	3.79	4.56667	2.3	2.9	2.74789	135.186	132	163.357	166.333	190.403	203	85.9371	88.3333
A100	1.80887	2.24784	1.85333	1.64149	1.83333	2.79	1.69667	1.14333	1.41667	2.04725	4.16144	0.556667	1.89	3.86667	2.31333	0.99	1.7	1.23	1.74	3.30779	3.96953	5.8	3.6256	4.34	0.743333	2.44333	3.23667	3.23333	2.03333	2	2.30073	151.667	148.667	172.667	178.667	199.333	209	101.667	121.667
A101	1.91612	2.06308	1.71	2.41333	2.48	2.77	1.84667	1.7	1.14667	2.08815	2.94333	1.55667	3.22333	3.98	2.42667	0.88	1.58667	1.01	1.18667	3.60667	3.81366	5.33663	4.49333	5.00667	2.52333	2.66667	2.68333	2.23333	2.28889	2.45	2.45211	142	142.333	167.333	179.333	195	210	98.3333	113.333
A102	2.00375	1.74333	1.72333	1.81667	2.12667	2.58	2.37667	1.72667	1.93667	2.16741	3.31997	1.11	2.44333	6.53333	1.98	1.10333	1.75667	1.01	1.18333	3.9165	4.0616	7.35667	4.71667	4.11667	2.41	2.66667	3.23667	2.75516	2.53333	2.95	2.80211	142	139.333	166.333	175.667	195	209	93.3333	103.333
A103	1.82975	2.13	1.82	2.51667	1.92333	2.43333	1.84333	1.13667	1.76	2.24185	2.49667	2	2.44333	6.31333	2.98333	0.88	1.42	0.9	0.74	3.44583	4.30953	5.13333	4.49333	4.89667	2.18667	2.61	2.12333	3.23333	3.02778	2.8625	2.57289	149	145	168	166	193.333	207	105	103.333
A104	2.13408	2.73284	2.01	2.64333	2.29333	2.87	1.82	1.28333	1.41333	2.07593	3.49667	0.89	2.3381	4.86667	1.87333	1.54667	1.25667	0.79	1.96333	3.31417	4.2216	5.46667	3.49667	5.12	1.96333	2.55667	1.90333	2.23333	1.86667	2.35	3.02009	144	145.333	168.333	177.333	195	209	86.6667	98.3333
A105	2.27792	2.33667	2.54333	2.94333	2.15	3.1	2.13333	1.84667	1.17	2.18667	3.61	1.11	2.78	4.31	2.42667	1.21333	1.59	1.01	1.63	3.8	4.11333	6.57667	4.27333	5.89667	0.63	2.55333	3.12333	3.23333	2.06667	3.1	2.99789	146.333	150	171	178.667	195.667	208.333	75	90
A106	2	2.25	2.09	1.64333	2.03333	2.49333	2.1	1.99	1.4	2.13277	3.84359	1.33333	3.22333	2.75667	2.76	1.10333	1.42333	1.23333	1.52	3.83133	4.55023	5.57667	5.27333	4.67333	1.41	2.44333	3.79	2.9	2.86667	2.75	2.35749	147	145.333	175.333	184.667	197.667	212	105	123.333
A107	2.45621	3.03308	2.37667	2.58667	2.47	3.46333	2.30333	2.08333	1.33667	2.93628	3.15497	2.89	2.44667	5.64667	3.31667	1.54667	1.2	2.12333	4.07667	4.659	3.81366	6.57667	4.93667	6.34	3.07667	2.11	4.45667	5.9	2.44444	2.9125	2.72009	145.686	146	174.069	180.667	198.403	210	95.9371	118.107
A108	2.07208	1.90667	2.32	2.30667	1.98667	3.12333	2.00333	1.41667	1.51333	2.26593	3.16333	2.22	2.66333	3.64333	3.20333	1.54667	0.98	1.34333	1.63	3.765	4.63953	5.8	4.05	5.45333	2.63	2.22	3.34667	3.23333	2.66667	2.45	2.67009	145	145	174.357	184	200.903	211	96.6667	111.667
A109	2.16747	2.68	2.29311	2.74333	2.39333	2.06333	2.12	1.47667	1.57	1.77717	3.16144	1.7087	1.89	2.98	1.87	1.32333	1.53333	1.12333	0.963333	3.81455	4.84317	5.80392	4.71667	4.00667	3.74333	2.83333	3.12333	2.56667	3.06667	2.7375	3.19789	143.667	142	168.667	180	191	208.333	83.3333	101.667
A110	1.92345	2.34784	2.12	2.25333	1.96667	2.77333	1.68667	0.773333	1.46	2.20636	4.66644	0.965875	3.11333	3.31333	2.09333	0.88	1.31333	1.34333	2.18333	3.38487	4.09317	5.35667	3.16	4.89667	1.18667	2.16667	3.01667	3.23333	2.6	2.9	2.55211	149.333	148	172.667	183.667	196.333	212	83.3333	91.6667
A111	2.07116	2.24808	1.89463	2.05667	1.82667	2.89	2.12333	1.99667	1.53667	3.00002	3.48497	3.46587	3.3238	3.98	4.20333	1.32667	1.53333	2.12333	2.07333	4.49918	3.63953	6.17163	4.95516	5.56333	3.96333	2.72	3.46	4.67667	1.99174	2.45	2.43368	141.186	137	165.357	164.333	189.903	201	63.4371	75
A112	2.62	3.24667	2.21333	3.36333	2.63333	3.87333	2.47667	0.953333	2.2	4.04444	4.27333	4.55333	3.87529	7.85718	5.65	3.21333	1.64667	1.78667	2.74333	5.62625	4.63953	8.02	5.2906	7.78667	5.74333	2.61	4.45667	5.9	2.66667	3.1375	3.1061	136.186	134	163.357	165	188.403	201	93.4371	83.3333
A113	2.25594	2.42184	2.12963	2.35	2.39667	3.24	2.28	1.52	1.70333	2.49909	2.48497	2.13087	4	3.75667	3.31333	1.88	1.47667	1.34333	2.07333	4.59334	3.97366	7.33663	5.7906	6.23	2.74333	2.5	2.90333	5.23333	2	2.7	2.1061	136.686	134.333	160.857	164	189.903	202	100.937	101.667
A114	3.11708	3.49	3.09	4.03	3.77	3.72	3.04333	1.53333	2.26	3.40815	4.72	3.55333	2.77667	6.64333	4.65	1.77	2.03333	1.78667	2.74	5.17505	4.14366	6.91	5.05	5.89667	5.07667	3.16667	4.34667	5.9	3.26667	3.9	3.31632	143.667	144.333	171	177.333	192.333	208.333	100	108.333
A115	2.80929	3.77784	2.17667	3.63667	2.90667	3.73333	2.42333	1.7	2.11333	2.96799	3.66144	2.66667	3.44667	2.64667	4.31333	2.88	2.03333	1.79	3.29667	5.05883	4.30953	6.69	4.71667	6.9	5.74333	2.94333	3.57	6.01	3.66667	3.8	3.0561	146.667	149.333	170	177.333	196.333	209	100	88.3333
A116	2.38917	2.53667	2.28667	2.28	2.28667	3.08	2.31333	2.06333	2.26667	3.16221	4.00859	4.11333	2.94661	7.09	3.64667	1.54667	1.64333	1.56333	1.29667	4.39042	4.3916	6.35333	5.05	5.45	4.07667	2.39	3.79333	3.9	2.46667	2.96667	2.7561	148.333	141.333	166.966	180.333	193.333	208.333	138.333	165
A117	2.5375	2.06	2.52333	2.97	2.61	4.05	2.28667	2.16333	1.63667	2.16	2.65	1.66667	2.44333	2.64667	3.53667	1.88	1.31	1.23333	2.07333	3.77292	NA	5.24667	3.62604	6.01	2.63	1.88667	3.79333	5.75516	3	3.2625	3.13368	145	149.667	172.333	179.667	199.667	210	88.3333	103.333
A118	3.2722	3.53784	3.01333	3.87333	3.9	3.74	3.06667	2.61333	2.42667	3.56114	3.99644	5	2.78	4.09	4.98333	2.99333	2.03333	2.23333	3.96333	5.45883	NA	8.02333	4.60667	7.12	6.29667	2.61	4.68	6.79	3.66667	3.25	3.00749	149.667	149	166.667	166.667	192.667	207	83.3333	93.3333
A119	3.65625	3.45667	3.7	3.92	3.88333	4.21667	3.93333	2.89	3.25	3.74185	3.65497	5.11	2.44333	5.2	5.87	2.77	2.25333	1.79	3.85333	5.86375	5.44333	7.46667	4.27333	8.34333	6.74333	2.83333	4.68333	7.12333	4	4.25	3.49251	144.667	146.333	170.667	175	194	209	86.6667	103.333
A120	3.01708	2.91	2.82333	3.59	3.48	3.81667	2.8	2.10333	2.61333	3.7237	4.38667	6.66667	2.44333	3.42333	3.98333	3.10333	2.42333	2.45333	4.63	5.33417	4.61	8.24333	3.82667	6.67333	5.63	2.99667	3.79333	6.9	3.4	3.45	2.73368	147.333	150.667	169.333	170.667	193.667	206.333	70	91.6667
A121	3.32278	NA	NA	3.94667	3.81667	4.27333	3.15333	2.16667	2.58	3.92286	NA	NA	4.11	6.31333	5.53667	2.99	2.86667	2.23333	3.41	5.79389	NA	NA	5.49333	7.23	6.29667	2.94333	5.9	6.9	3.33333	3.9	3.06632	147.025	150.333	167.645	172	194.919	207	86.8402	100
A122	2.577	3.04284	2	2.88667	3.32	3.90333	2.36667	1.52	1.57	3.45074	3.00859	3.88667	3.22	5.64667	4.20333	2.32333	2.31	2.12	3.40667	5.69362	4.34317	8.24333	5.05	6.89667	6.3	3.39	4.68	6.67667	3.33333	3.6875	2.27289	150	147.667	168.333	170	193.667	203	80	93.3333
A123	2.94537	2.99333	3.32963	3.92	3.18333	3.43667	2.83333	1.62	2.24667	3.98969	3.99644	5.96587	3.55667	4.31333	4.98333	2.88	2.69667	3.12333	4.40667	6.05434	5.0566	8.16663	4.82667	7.12	7.18667	3.11	5.57	6.9	3.53333	3.675	3.03259	147.667	147.667	167.333	170	194	205.667	83.3333	85
A124	3.31304	3.63784	3.64333	4.39	4.02	3.93333	3.57	1.62333	1.68	3.93333	3.99667	5.33	3.11333	3.86667	5.98	2.54667	2.48	3.12333	4.96333	6.26542	NA	7.91	5.83	7.56333	7.19	3.05333	5.01333	7.01	3.33333	3.9875	3.14251	143.667	145.333	164.667	169.333	190.667	205	90	98.3333
A125	3.43517	3.38808	3.67667	3.91333	3.84667	3.99333	3.23333	2.43333	3	3.8924	3.34359	5.22333	3.11333	7.31333	5.09333	2.43667	2.42333	2.01333	4.07333	5.47359	4.8916	7.46667	5.60333	6.89667	4.85333	2.94333	4.57	6.56667	3.95	4.3125	3.82954	143.333	145.333	165	170.333	189.667	204	78.3333	90
A126	3.17408	3.28284	3.15667	3.59	3.47667	3.87333	3.26667	2.41667	2.32333	3.10074	3.05333	3.67	3.55667	3.31333	4.98333	2.43333	1.92333	1.67667	3.29667	5.03901	4.30953	8.02333	4.60667	7.56333	3.74333	2.22	3.90333	6.01	3.75	3.9625	3.80046	143.667	145.667	166	166.333	193	206.333	83.3333	66.6667
A127	2.37708	2.39	2.24667	2.96	2.78	3.24333	2.02333	1.92667	1.44667	2.13758	3.34359	0.333333	2.44333	4.31	2.76	1.21333	1.75333	1.12	1.96333	3.86082	4	6.69	4.4606	5.78667	1.18667	2.11	3.12667	4.25516	3.73333	3	2.82009	145.333	145	169	176	195	209	111.667	123.333
A128	2.45833	2.57667	2.67667	2.34667	2.55333	3.01667	2.74333	1.86333	1.89	3.00148	3.71667	3.78	4.43678	2.85718	3.42667	0.706531	1.75667	1.39667	2.52	4.41042	4.66333	6.46667	5.62604	5.67333	2.85333	1.88667	3.79	3.56667	2.4	3.53354	2.9717	151.333	142	179	191	200.667	212	151.667	174.326
A129	2.32583	2.31	2.63333	2.49	2.47333	3.54667	1.97667	1.57667	1.6	3.21778	4.38667	2.55667	4.04529	6.09	3.87	1.54667	1.75667	2.23333	2.07667	4.66792	5.42817	6.91	5.2906	5.34	3.18667	1.94333	4.34667	4.12333	2.46667	2.325	2.73368	148	141.333	172.333	178	198.667	209.333	130	169.326
A130	2.90333	3.18	3.02333	3.29	2.99	3.39667	2.92333	2.27667	2.14667	2.95815	4.16333	2.77667	2.55667	2.42333	4.76	2.43667	1.75667	2.56333	3.18667	4.6825	4.34317	7.02333	3.60667	6.34	3.63	1.55667	4.79333	5.56667	2.55556	3.0875	2.99789	156.667	153.333	179	186	201.667	212	148.333	164.326
A131	2.57875	2.79333	2.54667	3.17667	2.37333	2.86	2.56333	2.61333	1.70333	3.10593	4.72	2.55667	4	4.2	3.64667	1.99	1.64667	2.01	3.18333	4.09737	5.2168	6.57667	4.27333	5.00667	2.07667	1.33	4.57	4.56667	2.88889	3.2	2.65211	167.333	163.667	180.333	191	204.667	212.186	151.667	150
A132	2.66542	3.14333	2.63333	3.44667	2.56333	3.52667	2.41	2.23	1.37	2.80333	3.72	2.44333	3.55333	3.42333	4.31667	1.99	1.36667	2.01	2.40667	4.30625	5.0616	5.35667	4.09698	5.67333	3.07667	1.93	4.23667	4.79	3.36667	3.59232	3.0439	146.333	148	169.667	178	195.667	209	136.667	163.333
A133	2.51174	2.74667	2.92727	2.86	2.58	3.42333	2.34333	1.54667	1.66667	2.77224	3.22	2.66042	2.11333	2.86667	4.98333	2.65667	1.88011	1.23333	4.07333	4.71237	4.2266	6.25945	4.05333	6.23	4.63333	1.83333	4.12667	6.56667	3.73333	3.15	2.79789	157	154	179.667	186.667	202.667	211	165	191.667
A134	2.19991	2.69667	1.54333	2.21149	2.51333	3.86753	2.12	1.57	1.63333	2.80716	3.98333	3.66667	3.54529	3.64667	2.98333	1.99	1.36667	1.79	2.29667	4.57022	4.77667	7.69	4.4606	5.00667	2.85	2.16667	3.01333	6.56667	3.26667	3.55	2.4861	143	144	166.333	168.333	192.333	205.667	90	90
A135	2.6225	3.69	2.35667	3.11	2.80667	3.28333	2.21333	1.86	1.66	3.46407	4.05333	5.44333	3.22333	5.42333	4.65	2.54667	1.42333	1.89667	2.51667	5.25695	5.47366	7.35667	5.38333	6.45333	5.40667	2.5	3.68	5.56667	3.13333	3.075	2.4717	136	134.667	166	170.333	191	205	100	115
A136	2.01458	1.54667	1.95667	2.51649	2.60333	2.47333	2.23667	1.30333	1.91333	4.07667	5.83712	4.55667	NA	5.97667	3.98333	0.396531	1.75667	2.79	3.52	5.09029	NA	7.35667	3.95516	6.23	3.29667	2.16333	5.23667	3.9	3.66667	3.6	2.77991	155.333	154.957	172.466	184.667	195.333	210	123.333	155
A137	2.74436	2.86784	2.80727	3.17667	2.97333	3.45333	2.41	2.34333	1.91667	3.00002	3.48497	3.16042	3	3.42333	4.42667	2.32333	1.53333	1.67667	2.96333	5.20403	5.33	7.25945	3.71667	6.12	6.63	2	5.12333	5.45667	2.56667	2.95	2.84789	148	148.333	174.667	182	198.667	210	138.333	166.667
A138	2.75125	3.18667	2.23333	3.96667	3.31	3.50333	2.18667	1.72333	1.9	2.83556	3.49667	3	2.22333	4.53667	2.87	3.10333	1.64667	1.68	2.96333	4.745	4.44667	7.13333	4.42742	5.56333	5.07667	2.33333	3.45667	6.23333	3.26667	3.55	3.00211	146.333	146	169	174.333	193.667	206.333	101.667	106.667
A139	2.61625	2.52667	2.62333	3.23	3.11333	3.02	2.32333	2.27	1.82333	3.19296	4.27667	4.88667	2.66667	2.64667	4.31667	2.54667	1.86667	2.45333	3.07667	4.585	5.34523	6.24667	3.38333	6.01	4.74	1.94333	4.79	4.9	3.13333	3.33333	2.89251	155.333	151	179.667	186	200.333	212	156.667	168.107
A140	2.32583	2.83333	2.99	2.28	2.20333	2.99333	2.18667	1.52	1.6	2.38926	3.42667	2.44333	2.67	2.75667	3.76	1.54667	1.81333	1.12333	1.96333	4.7725	4.38667	7.35667	5.16	6.12	4.07333	2.39	3.57	5.12333	3.45	3.65	3.25211	142.667	145	166.333	166	194	203.667	83.3333	86.6667
A141	3.21576	3.4	3.54333	3.58667	3.79	3.92333	3.63333	1.65	2.19943	3.21185	4.27667	4.22333	3.55667	3.42333	4.31667	2.21333	1.81333	2.23333	2.85	4.81375	4.7216	6.8	4.38333	5.89667	5.41	1.66667	4.79	5.23333	3.66667	3.3625	3.0311	153	145.667	180.667	186	202.333	212	158.333	185
A142	3.21125	3.68333	3.12333	4.31667	3.24	3.7	2.84667	1.78	2.14667	3.51963	3.60667	3.44333	3.89	6.42333	4.53667	2.77	2.03333	1.67667	3.29667	5.2025	4.8916	7.24333	5.16	7.00667	4.52	2.33333	3.79333	6.34333	3.93333	3.6	1.17454	140	144.667	164.333	166.667	193.333	207.667	96.6667	93.3333
A143	2.22842	1.75384	1.97667	2.53	2.88667	3.25667	2.09	1.66	1.66667	4.30499	4.51359	4.44333	4.0081	8.09	4.75667	2.54667	2.64333	3.34333	3.85333	5.96529	NA	7.46667	NA	7.34	5.29667	3.11	5.34667	5.45667	3.6	2.92566	3.4061	140.686	139.333	168	165.054	191.667	200.443	65	76.6667
A144	3.09287	3.27308	3.02333	3.68333	3.82	3.93667	3.27	1.63667	2.10333	4.27424	4.81997	5.66667	3.87529	6.98	6.31333	2.88	2.03667	1.45333	4.07333	5.70966	5.18023	8.02333	4.95516	7.89667	5.3	2.72333	4.12667	5.9	2.26667	2.85	2.85749	147.667	149.333	175.357	182	197.333	209	145.937	155
A145	2.43083	2.45333	2.59	2.96	2.74	3.46333	2.02333	1.39333	1.82333	2.86998	3.48497	1.66667	3.89	6.09	3.76	1.54667	2.14667	0.923333	2.29667	4.2513	4.5566	5.35667	3.9606	5.56333	2.96333	2.38667	2.79	5.45667	3.4	3.475	2.80073	142.488	147.667	167	167.667	196.333	204.667	81.6667	83.3333
A146	2.60637	3.24784	2.76667	3.51333	2.56667	3.37	2.48	1.65333	1.24667	3.20244	3.80282	2.67	4.11661	3.64667	5.20333	1.99	2.53333	1.34333	1.96333	4.89821	4.59317	6.8	NA	6.56333	4.07667	2.44333	4.01333	3.23333	3.06667	3.4125	2.6717	141.667	139.333	167.333	179.43	193.667	210	146.667	141.826
A147	3.0007	3.28784	2.71333	4.42609	3.30333	3.60667	2.74333	1.94333	1.98	3.30605	4.20667	5	3.3381	3.2	5.09333	1.77	2.03333	2.23333	4.07333	4.96869	4.47366	6.8	4.59742	6.89667	2.85333	2.44333	4.68	7.01	3.8	3.625	3.22454	154	152	178.667	184	200	212	96.6667	103.333
A148	3.38542	3.79	3.54333	4.2	3.68667	4.09	3.37	2.09	2.31333	3.84625	NA	4.22333	2.78	6.98	4.87	2.99	2.81333	1.92667	4.18667	5.36619	NA	8.24667	3.60333	7.45	3.85333	3.05333	4.45667	6.9	3.8	3.75	3.0783	165	160	182.667	191	205.333	NA	96.6667	98.3333
A149	3.35717	2.85384	3.45333	4.50333	3.74667	3.99	3.42333	2.12333	2.75667	3.5	2.98	5.67	3	3.98	5.42667	2.43667	2.25667	2.01	3.74	5.53821	4.96953	7.91	4.05333	6.56333	5.41	2.89	4.79333	7.12333	3.83333	4.2	3.63796	144	144.333	169.333	173	195	209	91.6667	100
A150	3.21583	3.07333	3.18	3.78667	3.68667	3.93667	2.87667	2.73	2.45667	3.83647	3.84359	5.22333	2.78	6.98	4.98	3.21333	2.09	2.12333	3.29667	5.84779	5.47366	7.8	4.94	7.00667	6.96333	2.94333	4.68333	6.56667	3.83333	4.0125	3.21632	148.333	148.667	170.333	177.667	193.667	209	88.3333	110
A151	3.59512	3.26	3.19	4.21333	3.70333	4.10667	3.28667	3	3.16667	3.58521	4.49644	4.55333	3	3.64667	5.31667	3.32333	1.97667	2.23333	3.74333	5.27949	NA	7.46667	4.71667	7.67667	5.96667	2.16667	4.79	6.9	3.86667	4.375	3.79039	147	145.333	172	180.667	199.333	212	98.3333	105
A152	3.08208	2.72667	2.94667	4.02667	3.50667	3.87333	2.87667	2.43	2.27	3.74925	3.50859	4.33333	3.22	5.64333	5.42667	3.32667	2.2	1.9	4.18667	5.38991	NA	7.8	4.49333	7.23	6.07667	2.49667	5.57	5.9	3.73333	3.85417	3.21632	143.333	144	165.667	170.667	193	209	86.6667	100
A153	3.64075	3.12284	3.57667	4.35333	3.87667	4.23333	3.8	2.84333	3.31333	3.85429	3.64144	4.11	3	5.75667	5.98	3.21333	2.36667	2.12333	4.52	5.85987	4.63953	8.13	5.49667	7.67333	6.07333	2.83333	4.46	6.9	4.06667	4.5875	3.8217	143	144	166.667	170.667	192.667	206.333	85	98.3333
A154	3.60083	3.84667	3.49	4.1	4.04	4.16333	3.72333	2.52	2.92333	4.62684	5.31997	6.55667	2.77667	7.09	6.09333	3.77	2.48	2.45667	5.07333	6.204	5.30953	8.69	5.71667	7.56333	7.07667	2.66667	5.46	6.9	4.13333	4.05	3.35073	143.333	148	166	170	191.333	204	101.667	108.333
A155	3.59867	3.68908	3.35667	4.80333	3.89333	3.95	3.04667	2.68667	3.36667	3.65593	4.48497	4.11	2.44667	4.86667	5.98	2.88	2.14333	1.68	3.74333	5.62583	NA	7.35667	5.16	6.89667	6.40667	2.61	4.79	5.9	3.73333	4.3875	3.0033	143	143	164.333	170	190.333	205	101.667	103.333
MR01	2.77875	3.62	2.96333	3.19333	2.74	3.57333	2.33333	2.45	1.35667	2.80852	3.25667	1.84667	2.81529	5.16667	4.59667	1.43	1.98	1.9	3.07667	4.94083	5.02	6.18667	3.79333	7.51	3.93667	2.27667	4.01333	6.79	3.25	NA	NA	146.333	148.333	173	186	197	NA	83.3333	101.667
MR02	2.66375	2.90333	2.90667	3.19333	2.57	3.97667	2.56667	1.94667	1.24667	3.24673	3.48	3.85	3.57667	5.5	4.71015	1.87667	1.81333	1.34333	3.07333	4.6975	5.2666	6.18667	4.90333	6.62	3.93667	2.33333	4.34667	4.56667	2.73333	NA	NA	141.667	138.333	168	171.333	193.333	205.667	60	76.6667
MR03	3.04	3.58333	2.98333	3.71333	3.13667	3.83333	2.63333	2.19	2.24667	2.28333	4.25667	1.40333	3.13333	1.72	0.827852	1.32	2.03333	1.9	2.96333	4.40239	4.79667	4.96333	4.35	8.09579	2.27	2.83333	3.9	4.01	3.83333	NA	NA	147.333	153.667	180.333	186	200.667	212	66.6667	76.6667
MR04	2.52625	3.58667	2.42667	2.68	2.12667	4.08818	2.56667	1.45667	1.84667	3.57407	3.48	3.85	3.35333	7.28	5.71	1.65333	1.97667	1.01	3.85333	5.1075	5.13333	7.29667	4.90333	7.62	3.27	3.5	3.57	5.56667	2.66667	NA	NA	134.333	127	160	164.333	189.333	204.667	60	65
MR05	2.7425	3.03333	2.79333	3.31	2.39333	4.55318	2.5	1.55333	2.40333	3.20519	3.81667	3.29333	2.80333	6.83333	5.37667	1.43333	1.87	1.56667	1.85333	4.58	5.02	7.18667	4.68	6.73333	1.73453	2.5	3.57	4.34333	3.8	NA	NA	143.667	148.667	173.333	177	195	208.333	96.6667	98.3333
MR06	2.49583	3.11667	2.59333	2.34333	2.83667	3.7	2.19	1.96333	1.22333	2.37667	3.37	0.846667	2.69	6.05667	3.59667	0.876667	1.31333	1.12	1.52	3.76625	4.46333	5.07333	4.68	5.95333	1.05	2.11	3.56667	3.23333	4	NA	NA	142.333	141.333	168.333	171.333	194.333	205.667	81.6667	88.3333
MR07	2.45333	2.95667	2.62667	2.19667	2.63667	3.87318	2.57667	1.41	1.91333	2.80858	4.37	2.51333	2.8	7.39	0	1.21	1.36667	1.67667	2.07333	4.19708	5.02	5.85333	3.8656	7.62	1.49	2.22	4.01333	4.12333	4	NA	NA	144.333	149.333	169	171.333	196	209	86.6667	76.6667
MR08	2.47958	2.88333	2.21667	2.63333	2.57333	3.68667	1.99	2.04	1.81333	2.56185	3.7	1.84667	2.24667	6.05667	3.59667	1.1	1.53333	1.45667	1.52	3.96167	4.9316	6.52	4.77604	5.95333	2.60333	2.44333	2.90333	3.45667	3.88889	NA	NA	142.667	144.333	169	168	195.333	205	75	81.6667
MR09	2.65167	2.86	2.97333	2.85	2.20667	4.49818	2.57667	1.93667	1.95667	2.95148	2.70333	2.40667	3.35667	5.94333	4.37667	2.1	1.81333	1.34333	2.52	5.22241	4.7666	6.41	4.79333	6.4	7.06453	2.39	3.68	5.23333	3.91667	3.1125	2.4608	141.667	144.333	173.333	178.667	195.667	209	96.6667	106.667
MR10	2.7725	3.33	3.04	3	2.50333	4.39318	2.94333	1.96333	1.54667	2.46259	3.48	1.29333	1.91	5.83333	4.26333	1.09667	1.42333	1.01	1.85333	4.09333	4.74333	5.96333	3.90333	6.62	0.564528	2.33333	3.01333	4.56667	4.28771	NA	NA	140.333	144.667	167.667	172.333	194.667	209	93.3333	103.333
MR11	2.89292	3.36667	3.26	3.41667	3.09333	4.32818	2.72333	1.80667	1.73333	2.27784	3.48	1.96	2.48029	4.83333	0	0.876667	1.59	1.23	2.52	3.77072	5.2666	4.96333	3.77604	7.59579	1.30614	2.16333	2.90333	3.56667	4.34555	3.4	3.0217	142	150	171.333	173	196.333	208.333	68.3333	73.3333
MR12	2.5475	3.19333	2.45	2.82667	2.52667	3.92318	2.71	2.06	1.31333	2.35785	3.25667	2.51667	2.24333	6.5	0	1.21	1.75667	1.45667	2.29667	4.51708	5.2666	5.63	3.7006	8.06667	3.71333	2.66667	3.68	4.9	3.88889	NA	NA	143.667	153.333	167.333	167	195.333	203	61.6667	73.3333
MR13	2.50333	3.10333	2.67333	2.99	1.87333	3.32333	2.83333	1.69333	1.53667	2.48148	2.81333	1.62667	3.35667	2.94333	3.81667	1.87667	1.92333	1.12333	2.85333	4.18782	4.69	6.07667	4.23667	6.28667	1.26133	2	2.90333	6.56667	2.35	NA	NA	144.667	148.333	172	180	201.333	209	100	111.667
MR14	2.75375	3.52333	3.01667	3.1	2.48	4.00318	2.72333	1.76667	1.96	2.37	4.14667	2.29333	2.35667	2.61	3.70667	0.986667	2.03333	1.23333	1.96333	4.13542	4.85667	5.74333	3.79333	5.95333	3.89953	2.22	3.79	3.9	2.94444	NA	NA	144	148	174.677	178	199.333	205	93.3333	103.333
MR15	2.34833	3.45	2.41667	2.32	1.87	4.08818	2.09	1.55333	1.71333	2.43859	3.37	2.40333	3.02333	5.83333	NA	1.87667	1.48	1.34667	2.63	4.51708	4.69523	6.85333	4.2006	5.95333	2.27	1.94333	3.68	4.67667	2.87222	NA	NA	141.667	144	172.333	173.667	196	209	106.667	98.3333
MR16	2.61625	3.39667	3.13667	3.06333	2.37	4.25318	2.2	1.12333	2.00333	2.69185	4.14667	2.29333	3.24667	2.5	4.48667	1.87667	1.7	1.45667	2.52	4.61279	4.69523	7.18667	4.96698	5.95333	3.60333	2.39	3.79333	3.9	2.77778	NA	NA	141.333	145.333	171.333	177.333	195.667	209	111.667	118.333
MR17	2.48125	3.61	2.45	2.78333	2.08333	3.94318	1.99	1.97667	1.53333	2.97519	2.81333	2.29333	3.81529	5.72333	4.70667	2.1	1.48	1.12	2.29667	4.70458	4.91	6.74333	4.5356	6.62	2.22953	1.94333	3.34667	4.75516	3.34555	NA	NA	143.667	146	173	180	196	209	101.58	110
MR18	2.63125	3.14333	2.78	2.91333	2.56	3.54	2.44333	1.58	2.09	2.32074	3.25667	2.40667	2.81529	2.5	4.04333	0.836531	1.47667	1.23	2.29667	3.89208	4.8516	6.29667	3.79333	4.95333	2.82667	1.83	2.79333	4.56667	3.22222	3	3.12546	144.333	148	171.667	178	197.667	209	83.3333	100
MR19	2.51792	2.61333	2.87333	2.08333	2.19333	3.56667	2.9	1.83333	2.08	2.22185	3.48	2.62667	2.81529	1.72	3.93	1.21	1.7	1.34333	1.63	4.1625	4.3516	6.18667	3.90333	6.28667	2.49	1.99667	3.68	4.79	2.33333	NA	NA	142.333	144	171.333	177.333	196.667	209	98.3333	91.6667
MR20	2.6056	3.04808	2.74	3.36667	2.43678	3.98818	2.06667	1.65333	2.08	2.63801	3.53497	2.62667	2.65029	3.66668	4.15333	1.87667	1.86667	2.01	2.07333	4.33234	4.00953	7.10445	3.04242	6.17667	4.05	2.11	3.68	5.79	2.6	NA	NA	143.186	145.333	172.357	178	200.903	211	78.4371	93.3333
