# Supplementary material for: Genome-wide association mapping of partial resistance to Aphanomyces euteiches in pea
Source: BMC Genomics. 2016 Feb 20;17:124. doi: 10.1186/s12864-016-2429-4 (PMC4761183; doi:10.1186/s12864-016-2429-4)
Supplement: Additional file 17: — Genotyping data of the pea-Aphanomyces collection used for the GWA analysis before filters and imputation. NA: missing data. (a) Morphological gene genotyping data are coded “AA” when phenotypes are white flowers, normal leaves or smooth seeds for A, Af and R genes, respectively, and “BB” when they are colored flowers, afila leaves or wrinkled seeds; (b) PCR specific genotyping data are coded “AA” or “BB” when specific to the first or second allele; (c) SSR genotyping data are presented with the allele size (in bp); (d) SNP genotyping data are coded “AA” or “BB” when homozygous for the first or second allele, “AB” when heterozygous. (XLSX 7252 kb) [file 12864_2016_2429_MOESM17_ESM.xlsx]

## Sheet: Genotyping data
Pea lines	Morphological genes (a)			PCR-specific markers (b)		SSR markers (c)
	A	af	R	Clpser	SugTrans	AF016458	AD57	AC22	AB122	AA387	AB27	AA81	AB101	AA505	AB28	AD68	AB33	AD53	AA175	AB112	AB47	AD83	AB92	D21	AA372.1	AB56	AB136	AD186	AA174	AA317	AA121	AD147	AD148	AB149	AB40	AA278	AA5	AD270	A6	AB31	AA122	AA475	AB146	AA460	AC74	AD51	AD59	AA335	AA90
A001	AA	BB	BB	BB	BB	181:181	339:339	207:207	324:324	501:501	112:112	258:258	376:376	174:174	400:400	292:292	375:375	231:231	280:280	402:402	324:324	279:279	370:370	295:295	271:271	375:375	326:326	316:316	441:441	252:252	326:326	352:352	215:215	281:281	375:375	179:179	247:247	337:337	180:180	394:394	216:216	202:202	365:365	232:232	144:144	262:262	342:342	225:225	384:384
A002	AA	AA	AA	BB	BB	181:181	301:301	193:193	327:327	NA	111:112	258:258	368:368	172:172	424:424	292:292	352:352	282:282	282:282	373:373	322:322	287:287	357:357	271:271	247:247	381:381	332:332	316:316	441:441	252:252	326:326	323:323	225:225	281:281	371:371	179:179	247:247	337:337	180:180	396:396	217:217	202:202	NA	232:232	141:141	253:253	348:348	225:225	378:378
A003	AA	AA	BB	AA	BB	181:181	339:339	196:196	336:336	480:480	114:114	254:254	368:368	193:193	397:397	294:294	375:375	233:233	282:282	404:404	351:351	279:279	370:370	295:295	238:238	371:371	324:324	332:332	453:453	311:311	326:326	330:330	225:225	251:251	379:379	179:179	247:247	337:337	180:180	380:380	178:178	202:202	365:365	232:232	141:141	262:262	338:338	229:229	371:371
A004	AA	AA	AA	BB	BB	NA	NA	193:196	NA	461:476	111:112	254:254	368:368	174:174	400:400	292:292	377:377	227:227	286:286	402:402	322:322	279:279	357:357	295:295	273:273	375:375	330:330	316:316	438:438	260:260	346:346	332:332	215:215	275:275	371:371	173:173	247:247	337:337	180:180	426:426	217:217	202:202	363:363	232:232	139:139	253:253	342:342	225:225	377:377
A005	AA	BB	BB	AA	AA	181:181	341:341	196:196	336:336	NA	111:111	NA	364:364	172:172	397:397	284:284	375:375	233:233	275:275	402:402	351:351	279:279	372:372	271:271	267:267	381:381	326:326	313:313	441:441	252:252	326:326	354:354	215:215	277:277	NA	173:173	253:253	324:324	180:180	394:394	206:206	199:199	359:359	232:232	144:144	253:253	338:338	242:242	371:371
A006	AA	AA	BB	BB	AA	176:176	341:341	204:204	327:327	482:482	116:116	234:234	366:366	166:166	393:393	292:292	375:375	231:231	282:282	372:372	341:341	279:279	372:372	320:320	273:273	NA	332:332	311:311	441:441	252:252	324:324	332:332	243:243	279:279	371:371	179:179	255:255	314:314	180:180	392:392	198:198	202:202	385:385	NA	118:118	272:272	NA	231:231	377:377
A007	AA	BB	BB	BB	AA	181:181	301:301	196:196	330:330	476:476	116:116	NA	368:368	172:172	395:395	284:284	352:352	285:285	284:284	373:373	351:351	287:287	408:408	271:271	265:265	381:381	335:335	313:313	441:441	252:252	NA	323:332	243:243	277:277	375:375	179:179	245:245	316:316	180:180	424:424	208:208	202:202	365:365	NA	144:144	253:253	338:338	225:225	380:380
A008	AA	AA	BB	AA	BB	181:181	301:301	196:196	336:336	480:480	114:114	254:254	368:368	172:172	400:400	294:294	375:375	233:233	282:282	418:418	324:324	279:279	357:357	295:295	NA	373:373	324:324	313:313	NA	252:252	NA	340:340	261:261	277:277	369:369	179:179	NA	337:337	180:180	396:396	180:180	199:199	361:361	229:229	118:118	262:262	342:342	225:225	377:377
A009	AA	BB	BB	BB	BB	171:181	301:301	196:196	333:333	476:501	118:118	258:258	376:376	193:193	397:397	294:294	388:388	231:282	282:282	406:406	351:351	287:287	357:357	271:271	269:269	381:381	332:332	332:332	453:453	311:311	333:333	338:338	215:215	277:277	369:375	173:173	247:253	324:324	180:180	380:380	178:178	253:253	361:361	229:229	134:137	253:253	338:346	229:229	377:377
A010	AA	BB	BB	BB	BB	181:181	339:339	196:196	330:330	476:476	116:116	NA	NA	NA	397:397	294:294	375:375	285:285	282:282	400:400	351:351	279:279	370:370	271:271	273:273	373:373	335:335	307:307	441:441	250:271	326:326	338:338	261:261	277:277	371:371	179:179	245:245	324:324	180:180	424:424	186:186	202:202	365:365	232:232	144:144	253:253	346:346	242:242	371:371
A011	AA	BB	AA	BB	AA	181:181	301:301	207:207	327:327	476:476	111:112	258:258	368:368	NA	397:397	292:292	388:388	227:227	282:282	406:406	322:322	287:287	355:355	271:271	269:269	381:381	332:332	316:316	437:437	252:271	333:333	352:352	215:215	277:277	371:371	179:179	247:247	NA	180:180	394:394	206:206	202:202	363:363	232:232	137:137	262:262	342:342	242:242	377:377
A012	BB	AA	BB	BB	AA	179:179	301:301	196:196	328:328	476:476	116:116	NA	368:368	172:172	397:397	290:290	350:350	278:278	282:282	379:379	351:351	290:290	357:357	245:245	265:265	379:379	338:338	341:341	441:441	252:252	326:326	352:352	271:271	251:251	375:375	179:179	253:253	301:301	180:180	396:396	206:206	202:202	365:365	232:232	137:137	262:262	346:346	231:231	380:380
A013	AA	AA	AA	BB	BB	181:191	301:301	196:196	333:333	476:476	116:116	254:254	380:380	170:170	397:397	292:292	352:352	288:288	282:282	373:373	322:322	287:287	357:357	277:277	269:269	383:383	324:324	307:307	441:441	250:250	351:351	332:332	213:213	277:277	371:371	182:182	NA	324:324	180:180	396:396	206:206	202:202	373:373	236:236	141:141	253:253	342:342	242:242	371:371
A014	AA	AA	AA	BB	BB	181:181	301:301	196:196	NA	474:474	120:120	254:254	362:362	149:149	397:397	292:292	375:375	345:345	284:284	402:402	322:322	279:279	357:357	295:295	261:261	381:381	324:324	318:318	437:437	260:260	333:333	336:336	215:215	277:277	375:375	173:173	NA	321:321	180:180	396:396	206:206	202:202	373:373	232:232	137:137	253:253	342:342	242:242	369:369
A015	AA	AA	BB	AA	BB	181:181	341:341	196:196	336:336	480:480	114:114	236:236	368:368	174:174	406:406	292:292	375:375	233:233	275:275	402:402	353:353	279:279	372:372	251:251	238:238	377:377	324:324	332:332	453:453	254:254	326:326	330:330	261:261	NA	371:371	173:173	251:251	324:324	180:180	394:394	216:216	202:202	365:365	229:229	144:144	253:253	338:338	242:242	375:375
A016	AA	BB	BB	AA	BB	181:181	341:341	196:196	336:336	469:469	111:111	236:236	364:364	174:174	397:397	292:292	375:375	233:233	282:282	402:402	353:353	279:279	372:372	271:271	238:267	381:381	326:326	311:311	441:441	254:254	326:326	354:354	225:225	277:277	375:375	173:173	247:247	NA	180:180	380:380	178:178	202:202	365:365	229:229	141:141	262:262	338:338	229:229	375:375
A017	AA	BB	BB	BB	BB	181:181	339:339	196:196	336:336	480:480	118:118	254:254	368:368	193:193	397:397	294:294	375:375	233:233	282:282	402:402	351:351	279:279	370:370	271:271	267:267	381:381	324:324	316:316	453:453	311:311	326:326	330:330	225:225	277:277	375:375	179:179	253:253	324:324	180:180	380:380	178:178	202:202	365:365	232:232	141:141	262:262	338:338	229:229	375:375
A018	BB	BB	AA	BB	AA	181:181	301:301	196:196	330:330	476:476	116:116	NA	376:376	193:193	397:397	292:292	346:346	282:282	282:282	373:373	324:324	287:287	357:357	271:271	236:236	373:373	335:335	330:330	453:453	311:311	333:333	338:338	274:274	NA	369:369	175:175	NA	326:326	180:180	380:380	186:186	251:251	361:361	NA	134:137	253:253	338:338	242:242	371:371
A019	BB	AA	AA	BB	AA	179:179	301:301	196:196	330:330	476:476	118:118	NA	NA	193:193	406:406	292:292	346:346	282:282	282:282	373:373	324:324	287:287	357:357	251:251	236:236	377:377	332:335	330:330	453:453	311:311	333:336	338:338	274:274	NA	379:379	175:175	NA	326:326	180:180	380:380	178:178	251:251	361:361	NA	134:134	253:253	346:346	242:242	NA
A020	BB	AA	BB	BB	AA	179:179	301:301	196:196	333:333	476:476	118:118	NA	376:376	193:193	406:406	292:292	346:346	282:282	282:282	373:373	324:324	287:287	357:357	251:251	236:236	377:377	332:332	330:330	453:453	311:311	333:333	338:338	274:274	NA	369:369	173:173	NA	326:326	180:180	380:380	178:178	251:251	361:361	NA	134:134	253:253	338:338	242:242	371:371
A021	BB	BB	BB	BB	AA	181:181	301:301	196:196	330:330	476:476	116:116	NA	376:376	172:172	397:397	292:292	346:346	282:282	282:282	373:373	324:324	287:287	357:357	271:271	236:267	373:373	335:335	NA	NA	252:252	333:333	338:338	274:274	NA	369:369	173:173	NA	326:326	180:180	380:380	178:178	251:251	361:361	229:229	134:134	253:253	338:338	242:242	371:371
A022	BB	BB	BB	BB	AA	181:181	301:301	196:196	330:330	476:476	114:114	NA	376:376	172:172	406:406	292:292	346:346	282:282	282:282	373:373	324:324	287:287	357:357	251:251	236:236	377:377	335:336	330:330	453:453	252:252	333:333	330:330	274:274	NA	369:369	175:175	NA	326:326	180:180	380:380	186:186	251:251	361:361	229:229	139:139	262:262	346:346	242:242	371:371
A023	BB	BB	BB	BB	AA	181:181	301:301	196:196	333:333	501:501	118:118	NA	390:390	172:172	397:397	292:292	346:346	231:231	282:282	373:373	324:324	287:287	357:357	271:271	236:236	373:373	332:332	330:330	453:453	252:252	333:333	338:338	274:274	251:251	379:379	175:175	NA	326:326	180:180	380:380	186:186	202:251	361:361	NA	134:134	262:262	346:346	242:242	371:371
A024	BB	BB	BB	BB	AA	181:181	301:301	196:196	333:333	501:501	118:118	NA	390:390	172:172	397:397	292:292	346:346	231:231	282:282	373:373	324:324	287:287	357:357	271:271	236:236	373:373	332:332	330:330	453:453	252:252	333:333	338:338	274:274	251:251	379:379	175:175	NA	326:326	180:180	380:380	186:186	251:251	361:361	229:229	137:137	262:262	346:346	242:242	NA
A025	BB	AA	BB	AA	BB	181:181	301:301	196:196	336:336	480:480	114:114	254:254	368:368	174:174	397:397	294:294	375:375	233:233	282:282	373:373	351:351	287:287	357:357	271:271	236:236	373:373	324:324	332:332	453:453	254:254	333:333	330:330	274:274	277:277	379:379	179:179	NA	NA	180:180	380:380	178:178	253:253	361:361	NA	NA	262:262	338:338	242:242	371:371
A026	AA	BB	BB	AA	BB	NA	301:301	196:196	NA	480:480	114:114	254:254	368:368	174:174	397:397	294:294	375:375	233:233	275:275	404:404	351:351	279:279	357:357	271:271	238:269	373:373	324:324	332:332	453:453	254:254	333:333	330:330	274:274	251:251	379:379	179:179	NA	NA	180:180	380:380	178:178	253:253	361:361	229:229	137:137	262:262	338:338	242:242	384:384
A027	AA	BB	BB	BB	AA	181:181	301:301	196:204	324:324	476:476	116:116	234:234	376:376	166:166	397:397	292:292	352:352	282:282	282:282	373:373	324:324	287:287	408:408	271:271	265:265	373:373	335:335	NA	441:441	252:252	326:326	338:338	215:215	279:279	371:371	179:179	245:245	316:316	180:180	392:392	NA	251:251	385:385	NA	144:144	253:253	342:342	231:231	371:371
A028	BB	BB	BB	BB	AA	181:181	301:301	196:196	328:328	476:476	114:114	247:247	368:368	193:193	406:406	294:294	375:375	278:278	275:275	379:379	351:351	279:279	357:357	251:251	265:265	381:381	338:338	316:316	NA	311:311	326:326	330:330	271:271	251:251	379:379	173:173	NA	301:337	180:180	380:380	178:178	253:253	365:365	232:232	134:141	253:253	346:346	229:229	NA
A029	AA	BB	BB	BB	AA	181:181	301:301	196:196	330:330	476:476	116:116	NA	376:376	172:172	397:397	292:292	352:352	282:282	282:282	400:400	324:324	287:287	357:357	273:273	275:275	373:373	335:335	311:311	437:437	252:252	333:333	338:338	215:215	277:277	371:371	182:182	251:251	326:326	180:180	386:386	206:206	257:257	373:373	231:231	139:139	253:253	346:346	242:242	371:371
A030	AA	BB	BB	BB	AA	181:181	301:301	196:196	330:330	476:476	116:116	NA	376:376	172:172	397:397	292:292	352:352	282:282	282:282	400:400	324:324	287:287	357:357	273:273	275:275	373:373	335:335	311:311	437:437	252:252	333:333	338:338	215:215	277:277	371:371	182:182	251:251	326:326	180:180	386:386	206:206	257:257	373:373	232:232	137:137	253:253	346:346	242:242	371:371
A031	AA	BB	BB	BB	AA	181:181	NA	196:196	333:333	476:476	116:116	NA	380:380	170:170	397:397	292:292	352:352	288:288	282:282	373:373	324:324	287:287	357:357	271:271	269:269	373:373	324:324	341:341	425:425	250:250	333:333	338:338	215:215	NA	369:369	182:182	251:251	326:326	180:180	380:380	186:186	251:251	373:373	232:232	139:139	253:253	346:346	242:242	371:371
A032	AA	BB	BB	BB	AA	181:181	301:301	196:196	330:330	476:476	116:116	NA	368:368	172:172	395:406	284:284	375:375	285:285	282:282	373:404	351:351	279:279	357:357	251:251	238:238	377:377	335:335	316:316	437:437	252:252	333:333	323:323	225:261	277:277	369:369	182:182	247:247	326:326	180:180	380:386	186:186	202:251	365:365	229:229	144:144	253:253	346:346	242:242	371:371
A033	AA	BB	BB	BB	AA	181:181	NA	196:196	330:330	476:476	114:114	NA	368:368	172:172	395:395	284:284	352:352	283:283	282:282	373:373	351:351	NA	357:357	271:271	269:269	381:381	335:335	307:307	441:441	252:252	333:333	323:323	261:261	NA	369:369	182:182	247:247	324:324	180:180	386:386	178:178	202:202	365:365	236:236	141:141	262:262	346:346	225:225	371:371
A034	AA	BB	BB	BB	AA	181:181	NA	196:196	330:330	476:476	116:116	NA	368:368	NA	395:395	284:284	352:352	283:283	282:282	373:373	351:351	287:287	357:357	271:271	269:269	381:381	335:335	307:307	441:441	252:271	NA	323:323	261:261	NA	369:369	182:182	247:247	324:324	180:180	380:380	178:178	202:202	365:365	236:236	141:141	262:262	346:346	225:225	371:371
A035	AA	BB	BB	BB	AA	181:181	NA	196:196	330:330	476:476	116:116	NA	368:368	NA	395:395	284:284	352:352	283:283	282:282	373:373	351:351	287:287	357:357	271:271	269:269	381:381	335:335	307:307	441:441	271:271	333:333	323:323	261:261	NA	369:369	182:182	247:247	324:324	180:180	386:386	178:178	202:202	365:365	236:236	141:141	262:262	346:346	225:225	371:371
A036	AA	AA	BB	BB	AA	181:181	339:339	196:196	324:324	476:476	116:116	NA	376:376	170:170	395:395	NA	375:375	282:282	282:282	404:404	351:351	279:279	370:370	277:277	238:238	384:384	335:335	313:313	441:441	252:252	333:333	323:323	225:225	277:277	375:375	179:179	245:245	316:316	180:180	424:424	206:206	202:202	365:365	232:232	144:144	253:253	346:346	229:229	371:371
A037	AA	BB	BB	BB	BB	181:181	339:339	196:196	330:330	476:476	116:116	NA	368:368	NA	397:397	294:294	375:375	285:285	282:282	400:400	351:351	279:279	370:370	271:271	NA	373:373	335:335	307:307	441:441	271:271	326:326	338:338	261:261	277:277	371:371	179:179	245:245	324:324	180:180	424:424	186:186	202:202	365:365	232:232	144:144	253:253	346:346	242:242	371:371
A038	AA	BB	BB	AA	BB	181:181	341:341	196:196	336:336	469:469	111:111	254:254	364:364	172:172	397:397	292:292	375:375	233:233	275:275	402:402	353:353	279:279	372:372	271:271	267:267	350:381	326:326	307:307	455:455	252:252	333:333	336:336	215:215	251:251	379:379	173:173	251:251	321:321	180:180	428:428	206:206	199:199	365:365	229:229	134:134	253:253	338:338	242:242	384:384
A039	AA	AA	BB	BB	AA	181:181	NA	196:196	336:336	480:480	118:118	247:247	368:368	176:193	397:397	292:292	375:375	233:233	282:282	404:404	353:353	279:279	357:357	277:277	238:238	384:384	324:324	307:307	453:453	311:311	326:326	350:350	261:261	251:251	375:375	182:182	NA	321:321	180:180	380:380	206:206	202:202	365:365	232:232	139:139	253:253	338:338	229:229	375:375
A040	AA	AA	BB	BB	BB	181:181	NA	196:196	336:336	480:480	118:118	247:247	368:368	193:193	397:397	294:294	375:375	233:233	282:282	402:402	351:351	279:279	357:357	277:277	267:267	384:384	324:324	307:307	453:453	311:311	326:326	350:350	261:261	251:251	375:375	182:182	NA	321:321	180:180	394:394	206:206	202:202	365:365	232:232	139:139	253:253	338:338	229:229	384:384
A041	AA	AA	BB	BB	AA	181:181	NA	196:196	336:336	480:480	118:118	234:234	368:368	193:193	397:397	292:292	375:375	233:233	282:282	404:404	353:353	279:279	357:357	277:277	267:267	384:384	324:324	332:332	453:453	311:311	326:326	350:350	261:261	251:251	375:375	182:182	NA	321:321	180:180	394:394	206:206	202:202	NA	232:232	139:139	253:253	338:338	229:229	375:375
A042	AA	AA	BB	BB	AA	181:181	NA	196:196	336:336	480:480	118:118	234:234	368:368	193:193	397:397	292:292	375:375	233:233	282:282	404:404	353:353	279:279	357:357	277:277	238:238	387:387	324:324	307:332	453:453	311:311	326:326	350:350	261:261	251:251	NA	182:182	NA	321:321	180:180	380:394	206:206	202:202	365:365	232:232	139:139	253:253	338:338	229:229	384:384
A043	AA	BB	BB	BB	BB	181:181	301:301	196:196	333:333	474:474	120:120	254:254	362:362	149:149	397:397	292:292	375:375	345:345	284:284	402:402	353:353	279:279	357:357	277:277	NA	384:384	324:324	NA	453:453	260:260	333:333	336:336	261:261	251:251	NA	173:173	NA	321:321	180:180	380:380	178:178	202:202	365:365	229:229	139:139	253:253	342:342	242:242	375:375
A044	AA	BB	AA	AA	BB	181:181	NA	196:196	336:336	469:469	111:111	254:254	364:364	172:172	397:397	294:294	375:375	233:233	282:282	402:402	322:322	279:279	357:357	295:295	261:261	381:381	326:326	311:311	441:441	252:252	333:333	354:354	215:215	277:277	375:375	179:179	247:247	337:337	180:180	394:394	216:216	202:202	373:373	229:229	139:139	253:253	342:342	242:242	375:375
A045	BB	AA	BB	BB	BB	179:179	301:301	207:207	324:324	476:476	114:114	247:247	376:376	172:172	406:406	294:294	346:346	282:282	282:282	373:373	351:351	287:287	355:355	251:251	236:236	347:379	335:335	316:316	NA	252:252	326:326	354:354	276:276	251:251	379:379	173:173	253:253	326:326	180:180	392:392	206:206	199:199	361:361	NA	139:139	253:253	346:346	242:242	375:375
A046	BB	AA	BB	BB	BB	179:179	301:301	207:207	324:324	476:476	116:116	247:247	376:376	172:172	406:406	294:294	346:346	282:282	282:282	373:373	351:351	287:287	355:355	251:251	236:236	347:379	335:335	316:316	437:437	252:252	326:326	354:354	261:276	251:251	379:379	173:173	253:253	326:326	180:180	394:394	206:206	199:199	361:361	NA	139:139	253:253	346:346	242:242	373:373
A047	BB	AA	BB	BB	BB	179:179	301:301	207:207	324:324	476:476	116:116	247:247	376:376	193:193	397:397	294:294	346:346	282:282	282:282	373:373	351:351	287:287	355:355	251:251	236:236	347:375	335:335	311:311	437:437	260:311	326:326	352:352	276:276	251:251	379:379	173:173	253:253	NA	180:180	380:380	206:206	199:199	361:361	NA	139:139	253:253	346:346	242:242	375:375
A048	AA	BB	BB	BB	BB	181:181	301:301	196:196	333:333	476:476	118:118	258:258	376:376	193:193	397:397	294:294	388:388	282:282	282:282	406:406	351:351	287:287	357:357	271:271	269:269	381:381	332:332	332:332	453:453	252:311	326:326	338:338	215:215	277:277	375:375	179:179	247:247	312:312	180:180	380:380	178:178	253:253	361:361	NA	139:139	253:253	338:338	229:229	377:377
A049	AA	BB	BB	BB	BB	181:181	301:301	196:196	333:333	476:476	118:118	258:258	376:376	193:193	397:397	294:294	388:388	282:282	282:282	406:406	351:351	287:287	357:357	271:271	269:269	381:381	332:332	332:332	453:453	311:311	333:333	338:338	215:215	277:277	369:369	173:173	253:253	324:324	180:180	380:380	178:178	238:253	361:361	229:229	139:139	253:253	338:338	229:229	377:377
A050	AA	BB	BB	BB	BB	181:181	301:301	196:196	333:333	476:476	118:118	258:258	376:376	193:193	397:397	294:294	388:388	282:282	282:282	406:406	351:351	287:287	357:357	271:271	269:269	381:381	332:332	332:332	453:453	311:311	333:333	338:338	215:215	277:277	369:369	173:173	253:253	324:324	180:180	380:380	178:178	238:253	361:361	229:229	134:134	253:253	338:338	229:229	377:377
A051	BB	BB	BB	BB	BB	181:181	301:301	196:196	333:333	476:476	116:116	258:258	376:376	193:193	397:397	294:294	388:388	282:282	282:282	406:406	351:351	287:287	357:357	271:271	269:269	381:381	332:332	332:332	453:453	311:311	333:333	338:338	276:276	277:277	375:375	173:173	247:247	324:324	180:180	380:380	178:178	253:253	361:361	229:229	139:139	253:253	338:338	229:229	377:377
A052	AA	BB	BB	BB	BB	181:181	301:301	196:196	333:333	476:476	118:118	247:247	376:376	193:193	397:397	294:294	388:388	NA	282:282	406:406	351:351	287:287	357:357	271:271	269:269	381:381	332:332	332:332	453:453	311:311	333:333	354:354	276:276	277:277	369:369	179:179	247:247	324:324	180:180	380:380	178:178	253:253	361:361	NA	139:139	253:253	338:338	229:229	377:377
A053	AA	BB	BB	BB	BB	181:181	339:339	196:196	336:336	476:476	118:118	254:254	368:368	193:193	397:397	294:294	352:352	227:227	282:282	373:373	351:351	287:287	370:370	271:271	238:238	381:381	324:324	313:313	NA	311:311	326:326	352:352	225:225	277:277	375:375	179:179	247:247	316:316	180:180	426:426	206:206	202:202	363:363	232:232	144:144	262:262	338:338	225:225	377:377
A054	AA	BB	BB	BB	BB	181:181	NA	196:196	336:336	476:476	118:118	254:254	368:368	193:193	397:397	294:294	352:352	227:227	282:282	373:373	351:351	287:287	357:357	271:271	265:265	381:381	324:324	313:313	441:441	311:311	NA	352:352	243:243	277:277	NA	179:179	245:245	337:337	180:180	426:426	206:206	202:202	363:363	232:232	144:144	262:262	338:338	225:225	377:377
A055	AA	BB	BB	AA	BB	181:181	301:301	196:196	336:336	469:469	111:111	247:247	364:364	172:172	397:397	294:294	375:375	233:233	275:275	402:402	351:351	279:279	357:357	251:251	267:267	377:377	326:326	332:332	453:453	252:252	328:328	338:338	261:261	277:277	375:375	179:179	247:247	324:324	180:180	380:380	186:186	253:253	365:365	229:229	134:134	262:262	338:338	229:229	371:371
A056	AA	BB	BB	BB	BB	181:181	339:339	196:196	336:336	476:476	118:118	254:254	368:368	193:193	397:397	294:294	352:352	227:227	282:282	373:373	351:351	287:287	370:370	271:271	238:238	381:381	324:324	313:313	441:441	311:311	326:326	352:352	225:225	277:277	375:375	179:179	247:247	337:337	180:180	426:426	206:206	202:202	363:363	232:232	141:141	262:262	338:338	225:225	377:377
A057	AA	BB	BB	BB	BB	181:181	301:339	196:196	336:336	476:476	118:118	254:254	368:368	193:193	397:397	294:294	352:352	227:227	282:282	373:373	351:351	287:287	370:370	271:271	265:265	381:381	324:324	313:313	441:441	311:311	326:326	332:332	225:225	277:277	375:375	179:179	247:247	337:337	180:180	426:426	206:206	202:202	363:363	232:232	141:141	262:262	338:338	225:225	377:377
A058	AA	BB	BB	AA	AA	181:181	301:301	196:196	336:336	469:469	111:111	NA	364:364	172:172	397:397	292:292	352:352	233:233	282:282	400:400	324:324	NA	355:355	271:271	275:275	381:381	326:326	330:330	437:437	252:252	326:326	354:354	276:276	277:277	371:371	173:173	NA	326:326	180:180	380:380	214:214	202:202	361:361	NA	137:137	262:262	346:346	225:225	371:371
A059	AA	BB	BB	BB	BB	181:181	339:339	196:196	327:327	476:476	107:111	258:258	368:368	172:172	397:397	294:294	375:375	227:227	284:284	404:404	351:351	279:279	370:370	271:271	238:238	381:381	332:332	295:295	437:437	252:252	326:326	352:352	215:215	277:277	371:371	179:179	247:247	316:316	180:180	426:426	206:206	202:202	365:365	NA	144:144	253:253	338:338	225:225	384:384
A060	AA	BB	BB	BB	AA	181:181	301:301	196:196	327:327	476:476	111:112	NA	NA	172:172	395:395	284:284	375:375	NA	282:282	402:402	351:351	279:279	408:408	271:271	273:273	381:381	332:332	316:316	441:441	252:252	326:326	332:332	225:225	NA	371:371	179:179	245:245	312:312	180:180	394:394	217:217	202:202	363:363	232:232	144:144	253:253	346:346	229:229	384:384
A061	AA	BB	AA	BB	AA	181:181	301:301	196:196	327:327	476:482	111:112	258:258	376:376	NA	397:397	292:292	352:352	282:282	284:284	400:400	322:322	287:287	408:408	271:271	275:275	375:375	332:332	341:341	425:425	271:271	333:333	352:352	215:215	281:281	371:371	173:173	247:247	324:324	180:180	396:396	206:206	202:202	363:363	232:232	137:137	262:262	346:346	225:225	371:371
A062	AA	BB	AA	BB	AA	181:181	301:301	196:196	330:330	476:476	116:116	258:258	380:380	NA	397:397	292:292	388:388	288:288	282:282	404:404	324:324	287:287	355:355	271:271	269:269	381:381	326:326	313:313	425:425	271:271	326:326	338:338	261:261	NA	NA	179:179	247:247	324:324	180:180	424:424	186:186	202:202	373:373	232:232	141:141	253:253	342:342	225:225	371:371
A063	AA	BB	AA	BB	BB	181:181	301:301	196:196	322:322	474:474	116:116	258:258	362:362	NA	395:395	292:292	352:352	345:345	282:282	373:373	322:322	287:287	357:357	271:271	269:269	381:381	324:324	313:313	441:441	311:311	326:326	352:352	215:215	277:277	369:369	179:179	251:251	312:312	180:180	380:380	186:186	257:257	363:363	232:232	137:137	262:262	346:346	242:242	377:377
A064	AA	BB	BB	BB	BB	181:181	301:301	207:207	333:333	474:474	NA	NA	362:362	172:172	397:397	292:292	352:352	345:345	284:284	400:400	324:324	287:287	355:355	271:271	275:275	373:373	NA	295:295	441:441	NA	333:333	338:338	215:215	277:277	375:375	173:173	NA	312:312	180:180	380:380	206:206	202:202	365:365	232:232	137:137	262:262	346:346	242:242	380:380
A065	AA	BB	AA	BB	AA	181:181	301:301	196:196	324:324	476:476	116:116	258:258	368:368	172:172	397:397	292:292	352:352	285:285	282:282	373:373	322:322	287:287	355:355	271:271	265:265	373:373	335:335	316:316	437:437	NA	NA	332:332	243:243	277:277	371:371	173:173	NA	316:326	180:180	424:424	206:206	202:202	373:373	232:232	137:137	253:253	346:346	242:242	371:371
A066	AA	BB	BB	BB	AA	181:181	301:301	196:196	330:330	476:476	116:116	NA	380:380	NA	397:397	292:292	388:388	288:288	282:282	404:404	324:324	287:287	355:355	271:271	269:269	381:381	326:326	338:338	425:425	252:271	333:333	338:338	261:261	277:277	375:375	179:179	247:247	324:324	180:180	424:424	NA	202:202	373:373	232:232	141:141	253:253	342:342	225:225	371:371
A067	AA	AA	BB	BB	AA	181:181	301:301	196:196	327:327	476:476	111:112	NA	368:368	NA	397:397	292:292	388:388	227:227	282:282	404:404	324:324	287:287	355:355	295:295	NA	411:411	332:332	338:338	425:425	252:271	333:333	332:332	261:261	NA	369:369	179:179	NA	326:326	180:180	424:424	208:208	202:202	373:373	232:232	141:141	253:253	342:342	225:225	371:371
A068	AA	BB	BB	BB	BB	181:181	301:301	207:207	330:330	476:476	116:116	NA	376:376	172:172	397:397	292:292	352:352	NA	282:282	400:400	324:324	287:287	357:357	271:271	275:275	373:373	335:335	313:313	441:441	252:252	326:326	332:352	215:215	277:277	375:375	182:182	247:247	312:312	180:180	394:394	206:206	202:202	365:365	229:229	144:144	253:253	342:342	242:242	380:380
A069	AA	BB	BB	BB	AA	181:181	301:301	207:207	327:327	476:476	116:116	NA	368:368	172:172	395:395	284:284	352:352	227:227	282:282	373:373	351:351	287:287	355:355	271:271	275:275	381:381	332:332	313:313	441:441	252:252	333:333	332:332	215:215	277:277	371:371	182:182	251:251	324:324	180:180	396:396	206:206	202:202	365:365	NA	137:137	253:253	342:342	225:225	377:380
A070	AA	BB	BB	BB	AA	181:181	301:301	207:207	327:327	476:476	116:116	NA	368:368	172:172	395:395	284:284	375:375	227:227	282:282	402:402	351:351	279:279	357:357	271:271	273:273	381:381	335:335	313:313	441:441	NA	NA	332:332	261:261	277:277	369:369	182:182	251:251	316:316	180:180	394:394	206:206	202:202	365:365	229:229	141:141	262:262	346:346	242:242	380:380
A071	AA	BB	BB	BB	AA	181:181	301:301	196:196	324:324	476:476	116:116	NA	376:376	172:172	397:397	292:292	352:352	282:282	282:282	400:400	324:351	287:287	355:355	271:271	275:275	381:381	335:335	316:316	441:441	NA	326:326	352:352	215:215	NA	NA	179:179	245:245	312:312	180:180	394:394	186:186	202:202	365:365	229:229	139:139	253:253	346:346	225:225	371:371
A072	BB	AA	AA	BB	BB	179:179	301:301	196:196	327:327	476:476	111:112	258:258	368:368	NA	397:397	292:292	346:346	227:227	282:282	373:373	351:351	287:287	355:355	251:251	236:236	379:379	332:332	341:341	453:453	252:252	326:326	338:338	276:276	NA	379:379	179:179	NA	337:337	180:180	380:380	178:178	255:255	361:361	232:232	134:134	253:253	338:338	229:229	371:371
A073	BB	BB	BB	BB	BB	181:181	301:301	207:207	327:327	476:476	107:111	258:258	368:368	NA	397:397	294:294	346:346	227:227	282:282	373:373	322:351	287:287	355:355	271:271	236:236	373:373	332:332	341:341	425:425	252:252	326:326	338:338	215:215	NA	379:379	175:175	NA	337:337	180:180	394:394	206:206	NA	361:365	232:232	137:137	262:262	346:346	225:225	371:371
A074	AA	BB	AA	BB	AA	181:181	301:301	196:196	336:336	476:476	107:111	258:258	368:368	172:172	397:397	292:292	375:375	227:227	286:286	404:404	322:322	279:279	357:357	271:271	238:238	381:381	332:332	316:316	453:453	260:260	328:328	330:330	276:276	277:277	371:371	173:173	NA	326:326	180:180	380:380	178:178	202:202	365:365	232:232	139:139	262:262	346:346	242:242	377:377
A075	AA	AA	BB	BB	BB	179:179	339:339	196:196	330:330	501:501	116:116	NA	390:390	172:172	397:397	292:292	375:375	231:231	282:282	404:404	324:324	279:279	370:370	295:295	238:238	371:371	335:335	316:316	437:437	252:252	326:326	338:338	225:225	251:251	379:379	179:179	NA	326:326	180:180	380:380	178:178	253:253	361:361	231:231	137:137	262:262	338:338	229:229	377:377
A076	AA	BB	AA	BB	BB	181:181	301:301	196:196	330:330	NA	116:116	NA	376:376	172:172	397:397	292:292	346:346	NA	282:282	373:373	351:351	287:287	355:355	271:271	236:236	373:373	335:335	341:341	425:425	252:252	333:333	338:338	215:215	251:251	379:379	173:173	NA	337:337	180:180	380:380	178:178	202:202	365:365	NA	137:137	262:262	338:338	229:229	NA
A077	AA	AA	BB	BB	AA	179:179	339:339	196:196	336:336	480:480	116:116	254:254	368:368	193:193	397:397	294:294	352:352	233:233	282:282	400:400	351:351	287:287	370:370	271:271	275:275	373:373	324:324	316:316	453:453	311:311	333:333	338:338	215:215	251:251	379:379	175:175	NA	312:312	180:180	394:394	178:178	202:202	365:365	232:232	134:134	262:262	346:346	229:229	NA
A078	AA	BB	BB	BB	BB	181:181	301:301	196:196	327:327	476:476	111:112	254:254	368:368	193:193	397:397	294:294	352:352	227:227	282:282	400:400	351:351	287:287	355:355	271:287	267:275	373:373	332:332	316:316	453:453	NA	326:326	330:330	215:215	NA	369:369	179:179	NA	337:337	180:180	394:394	206:206	255:255	365:365	232:232	134:134	253:253	338:338	229:229	371:371
A079	AA	AA	BB	BB	BB	181:181	339:339	207:207	336:336	480:480	118:118	254:254	368:368	193:193	397:397	294:294	352:352	233:233	282:282	400:400	351:351	287:287	370:370	271:271	275:275	373:373	324:324	316:316	437:437	NA	333:333	352:352	215:215	277:277	371:371	179:179	247:247	326:326	180:180	394:394	206:206	202:202	361:361	232:232	134:134	253:253	338:338	242:242	377:377
A080	AA	AA	BB	BB	BB	181:181	339:339	207:207	336:336	480:480	118:118	254:254	368:368	193:193	397:397	294:294	352:352	233:233	282:282	400:400	351:351	287:287	370:370	271:271	NA	373:373	324:324	316:316	437:437	NA	326:326	352:352	225:225	277:277	371:371	179:179	247:247	326:326	180:180	394:394	206:206	202:202	361:361	232:232	137:137	262:262	346:346	229:229	377:377
A081	AA	BB	BB	BB	BB	181:181	339:339	196:196	336:336	480:480	118:118	254:254	368:368	193:193	397:397	294:294	388:388	231:231	282:282	406:406	351:351	287:287	370:370	271:271	269:269	375:375	324:324	341:341	425:425	254:254	333:333	338:338	261:261	251:251	379:379	173:173	247:247	312:312	180:180	380:380	178:178	255:255	363:363	NA	137:137	262:262	338:338	225:225	371:371
A082	AA	BB	BB	BB	BB	181:181	301:339	196:196	336:336	480:480	118:118	247:247	368:368	172:172	397:397	294:294	375:375	233:233	282:282	404:404	351:351	279:279	NA	271:271	238:238	373:373	324:324	316:316	425:425	260:260	333:333	330:330	225:225	NA	369:369	173:173	NA	326:326	180:180	394:394	178:178	202:202	361:361	NA	139:139	262:262	346:346	225:225	377:377
A083	AA	AA	AA	BB	AA	179:179	339:339	196:196	336:336	480:480	118:118	247:247	368:368	193:193	406:406	292:292	NA	233:233	282:282	406:406	322:322	287:287	370:370	251:251	NA	379:379	324:324	316:316	453:453	311:311	NA	352:352	215:215	277:277	NA	175:175	NA	326:326	180:180	380:380	178:178	251:251	365:365	229:229	137:137	253:253	346:346	229:229	371:371
A084	AA	BB	BB	BB	AA	181:181	301:301	196:196	333:333	476:476	118:118	247:247	390:390	193:193	397:397	294:294	388:388	231:231	282:282	406:406	351:351	287:287	355:355	271:271	269:269	381:381	332:332	316:316	437:437	311:311	326:326	330:330	215:215	NA	369:369	173:173	NA	326:326	180:180	380:380	186:186	251:251	361:361	NA	137:137	253:253	338:338	229:229	377:377
A085	BB	BB	BB	BB	BB	181:181	339:339	196:196	333:333	501:501	118:118	247:247	390:390	193:193	397:397	294:294	346:346	231:231	282:282	373:373	322:351	287:287	370:370	271:271	236:236	373:373	332:332	332:332	453:453	NA	333:333	330:330	276:276	277:277	369:371	179:179	247:247	337:337	180:180	380:380	186:186	199:199	363:363	232:232	134:134	262:262	338:338	242:242	371:378
A086	AA	BB	BB	BB	BB	181:181	339:339	196:196	327:327	476:476	111:112	254:254	368:368	193:193	397:397	294:294	352:352	227:227	282:282	400:400	351:351	287:287	370:370	271:271	267:275	381:381	332:332	332:332	453:453	NA	328:328	330:330	215:215	277:277	371:371	179:179	NA	326:326	180:180	394:394	178:178	251:251	365:365	229:229	137:137	262:262	346:346	242:242	377:377
A087	AA	AA	BB	BB	BB	179:179	339:339	196:196	327:327	NA	111:112	NA	368:368	NA	406:406	292:292	352:352	227:227	282:282	400:400	324:324	287:287	370:370	251:251	275:275	379:379	332:332	316:316	437:437	NA	328:328	330:330	225:225	251:251	371:371	179:179	247:247	337:337	180:180	394:394	178:178	202:202	361:361	232:232	139:139	262:262	338:338	242:242	377:377
A088	AA	BB	BB	BB	BB	181:181	301:301	196:196	333:333	501:501	118:118	254:254	390:390	193:193	397:397	294:294	352:352	231:231	282:282	400:400	351:351	287:287	357:357	271:271	275:275	381:381	332:332	332:332	453:453	252:252	333:333	330:330	215:215	277:277	371:371	179:179	NA	326:326	180:180	380:380	178:178	251:251	365:365	229:229	141:141	262:262	346:346	242:242	371:375
A089	BB	AA	BB	BB	BB	179:179	301:301	196:196	333:333	501:501	118:118	254:254	390:390	193:193	397:397	294:294	346:346	231:231	282:282	373:400	322:351	287:287	357:357	271:295	236:275	411:411	332:332	305:332	NA	NA	326:333	330:330	215:276	251:277	NA	179:179	NA	326:337	180:180	380:380	178:206	202:202	365:373	229:232	134:141	253:262	338:346	229:242	371:371
A090	AA	AA	AA	BB	BB	179:179	339:339	196:196	333:333	476:476	116:116	258:258	380:380	NA	397:397	292:292	375:375	288:288	282:282	404:404	322:322	279:279	370:370	251:251	238:238	379:379	NA	332:332	453:453	NA	326:326	330:330	225:225	251:251	379:379	179:179	NA	337:337	180:180	380:380	178:178	202:202	373:373	232:232	141:141	253:253	342:342	229:229	371:371
A091	BB	AA	AA	BB	BB	181:181	339:339	196:196	333:333	476:476	116:116	258:258	380:380	NA	397:397	292:292	346:346	288:288	282:282	373:373	322:322	287:287	370:370	295:295	236:236	371:371	NA	307:307	441:441	252:252	326:326	332:332	225:225	251:251	371:371	179:179	247:247	337:337	180:180	380:380	206:206	NA	373:373	232:232	134:134	253:253	338:338	229:229	375:375
A092	AA	AA	BB	BB	BB	181:181	NA	196:196	333:333	480:480	104:104	247:247	368:368	170:170	397:397	294:294	375:375	233:233	282:282	375:375	351:351	287:287	357:357	295:295	269:269	371:371	NA	307:307	441:441	250:250	328:328	330:330	215:215	277:277	371:371	182:182	247:247	324:324	180:180	380:380	206:206	202:202	373:373	232:232	137:137	253:253	346:346	229:229	NA
A093	AA	AA	AA	BB	NA	181:181	301:301	196:196	333:333	476:476	104:104	258:258	390:390	170:170	397:397	292:292	375:375	288:288	282:282	375:375	322:322	287:287	353:357	279:279	269:269	384:384	NA	316:316	453:453	250:250	326:326	330:330	215:215	251:251	379:379	182:182	247:247	324:324	180:180	426:426	178:178	202:202	361:361	232:232	134:134	253:253	346:346	229:229	371:371
A094	AA	AA	AA	BB	NA	179:179	339:339	196:196	333:333	476:476	104:104	258:258	380:380	170:170	397:397	292:292	375:375	288:288	282:282	375:375	322:322	287:287	370:370	251:251	269:269	371:371	NA	307:307	441:441	NA	351:351	330:330	215:215	277:277	371:371	182:182	247:247	324:324	180:180	426:426	178:178	202:202	373:373	232:232	137:137	253:253	346:346	229:229	371:371
A095	BB	AA	BB	BB	NA	181:181	301:301	196:196	336:336	480:480	118:118	254:254	368:368	193:193	397:397	294:294	346:346	231:231	282:282	373:373	351:351	287:287	353:353	295:295	236:236	411:411	324:324	332:332	453:453	NA	328:328	330:330	276:276	251:251	379:379	175:175	NA	337:337	180:180	380:380	178:178	202:202	373:373	NA	141:141	253:253	342:342	242:242	371:371
A096	BB	AA	AA	BB	NA	179:179	NA	196:196	336:336	476:476	118:118	258:258	380:380	193:193	NA	292:292	346:346	288:288	282:282	373:373	322:322	287:287	357:357	251:295	236:236	379:411	324:324	332:332	453:453	NA	326:326	330:332	276:276	251:251	371:379	179:179	NA	NA	180:180	426:426	178:178	202:202	361:361	NA	134:134	253:253	338:338	229:242	371:371
A097	AA	AA	BB	BB	NA	181:181	339:339	196:196	333:333	476:476	118:118	254:254	NA	193:193	397:397	294:294	375:375	288:288	282:282	375:375	351:351	287:287	370:370	295:295	269:269	411:411	332:332	307:307	441:441	NA	326:326	332:332	NA	251:251	379:379	175:175	NA	337:337	180:180	380:380	NA	202:202	373:373	232:232	134:134	253:253	342:342	242:242	NA
A098	AA	AA	BB	BB	NA	181:181	301:301	196:196	333:333	474:501	116:116	247:247	380:380	193:193	397:397	294:294	346:346	288:288	282:282	373:373	351:351	287:287	353:353	295:295	NA	411:411	NA	332:332	453:453	254:254	326:326	332:332	261:261	277:277	371:371	179:179	NA	337:337	180:180	380:380	178:178	202:202	373:373	232:232	141:141	253:253	342:342	242:242	371:371
A099	AA	AA	BB	BB	NA	179:179	NA	196:196	333:333	480:480	118:118	247:247	390:390	193:193	406:406	294:294	375:375	231:231	282:282	404:404	351:351	279:279	357:357	251:251	238:238	379:379	332:332	307:307	441:441	252:252	326:326	330:332	215:215	281:281	371:371	179:179	NA	337:337	180:180	380:380	206:206	232:255	373:373	232:232	141:141	253:253	338:338	229:229	371:371
A100	BB	AA	BB	BB	NA	181:181	NA	196:196	333:333	474:474	116:116	247:247	380:380	193:193	397:397	294:294	346:346	288:288	282:282	373:373	351:351	287:287	357:357	295:295	236:236	411:411	NA	307:307	441:441	311:311	326:326	332:332	276:276	277:277	371:371	179:179	NA	337:337	180:180	426:426	178:178	202:202	361:361	NA	141:141	253:253	342:342	242:242	371:371
A101	AA	AA	BB	BB	NA	181:181	339:339	196:196	333:333	501:501	118:118	254:254	390:390	193:193	397:397	294:294	375:375	231:231	282:282	375:375	351:351	287:287	370:370	295:295	269:269	371:371	332:332	307:307	441:441	311:311	326:326	330:330	261:261	277:277	379:379	179:179	247:247	337:337	180:180	426:426	206:206	199:255	373:373	232:232	141:141	253:253	338:338	242:242	371:371
A102	AA	AA	BB	BB	NA	171:181	339:339	196:196	333:333	NA	118:118	254:254	392:392	193:193	397:397	294:294	375:375	231:231	282:282	375:375	351:351	287:287	357:370	295:295	269:269	411:411	332:332	316:316	453:453	NA	326:326	330:330	261:261	277:277	NA	179:179	NA	337:337	180:180	380:380	178:178	202:255	361:361	232:232	134:134	253:253	338:338	229:229	371:371
A103	BB	AA	BB	BB	NA	181:191	NA	196:196	336:336	480:480	118:118	254:254	368:368	193:193	397:397	294:294	346:346	233:233	282:282	373:373	351:351	287:287	357:357	295:295	236:236	371:371	324:324	307:307	441:441	NA	326:326	330:330	261:261	251:251	379:379	179:179	NA	337:337	180:180	426:426	178:178	255:255	363:363	232:232	141:141	253:253	338:338	229:229	371:377
A104	AA	AA	BB	BB	NA	169:181	NA	196:196	336:336	480:480	118:118	247:247	380:380	193:193	397:397	294:294	375:375	233:233	282:282	375:375	351:351	279:279	357:357	295:295	269:269	411:411	324:324	307:307	441:441	NA	326:326	332:332	261:261	277:277	371:371	179:179	NA	337:337	180:180	426:426	206:206	255:255	373:373	232:232	141:141	253:253	342:342	229:229	NA
A105	AA	AA	BB	BB	NA	169:181	339:339	196:196	336:336	480:480	118:118	247:247	380:380	193:193	397:397	294:294	346:346	233:233	282:282	373:373	322:322	287:287	370:370	279:279	269:269	384:384	324:324	316:316	453:453	NA	351:351	330:330	215:215	251:251	379:379	179:179	247:247	324:324	180:180	380:380	178:178	202:202	373:373	232:232	141:141	253:253	346:346	225:225	NA
A106	BB	AA	BB	BB	NA	171:181	301:339	196:196	336:336	469:480	111:118	247:254	368:368	193:193	397:424	294:294	375:375	233:233	282:282	375:375	351:351	287:287	355:370	279:279	236:236	384:384	324:324	316:316	453:453	NA	326:351	332:332	225:239	277:277	371:371	179:179	247:247	324:324	180:180	380:380	178:178	202:202	361:385	232:232	137:137	253:253	346:346	225:225	371:371
A107	AA	AA	BB	BB	NA	179:179	339:339	196:196	336:336	NA	118:118	258:258	368:368	193:193	406:406	292:294	375:375	233:233	282:282	375:375	351:351	287:287	370:370	279:279	269:269	384:384	324:324	316:316	441:441	311:311	328:328	330:330	215:215	277:277	371:371	179:179	247:247	324:324	180:180	426:426	206:206	202:202	361:361	232:232	137:137	253:253	338:338	225:225	NA
A108	AA	AA	BB	BB	NA	181:181	339:339	196:196	336:336	480:480	118:118	258:258	368:368	193:193	397:397	294:294	375:375	233:233	282:282	404:404	351:351	279:279	370:370	295:295	238:238	373:373	NA	316:316	453:453	311:311	351:351	332:332	215:215	277:277	371:371	179:179	247:247	NA	180:180	380:380	178:178	202:202	361:361	232:232	134:134	262:262	338:338	229:229	371:371
A109	BB	AA	BB	BB	NA	181:181	NA	196:196	336:336	480:480	118:118	258:258	368:368	193:193	397:397	294:294	375:375	233:233	282:282	404:404	351:351	279:279	357:357	277:277	236:236	384:384	324:324	316:316	453:453	260:311	351:351	332:332	276:276	251:251	371:371	182:182	247:247	NA	180:180	380:380	206:206	202:202	361:361	232:232	141:141	253:253	338:338	229:229	371:371
A110	AA	AA	BB	BB	NA	179:179	NA	196:196	333:333	501:501	118:118	258:258	390:390	193:193	397:397	294:294	375:375	231:231	282:282	375:375	351:351	287:287	357:357	251:251	269:269	367:367	332:332	307:307	441:441	NA	328:351	330:330	225:225	277:277	371:371	175:175	NA	324:324	180:180	426:426	178:178	202:202	361:361	NA	134:134	253:253	338:338	225:225	371:371
A111	AA	AA	BB	BB	NA	179:179	301:301	196:196	333:333	501:501	118:118	254:254	NA	193:193	406:406	294:294	375:375	231:231	282:282	375:375	351:351	287:287	353:353	251:251	269:269	379:379	332:332	332:332	453:453	NA	351:351	330:330	215:215	251:251	NA	175:175	247:247	NA	180:180	380:380	178:178	202:255	373:373	232:232	141:141	262:262	338:338	229:229	371:371
A112	AA	AA	BB	BB	NA	181:181	339:339	196:196	333:333	501:501	118:118	247:247	NA	193:193	397:397	294:294	375:375	231:231	282:282	402:402	351:351	279:279	370:370	277:277	269:269	384:384	332:332	307:307	441:441	NA	351:351	336:336	215:215	NA	371:371	182:182	247:247	324:324	180:180	426:426	206:206	202:202	373:373	232:232	137:137	253:253	338:338	229:229	371:371
A113	AA	AA	BB	BB	NA	181:181	NA	196:196	333:333	501:501	118:118	247:247	390:390	170:170	397:397	294:294	375:375	231:231	282:282	375:375	351:351	287:287	357:357	277:277	269:269	384:384	332:332	307:307	441:441	NA	326:326	332:332	215:215	277:277	371:371	182:182	247:247	NA	180:180	394:394	206:206	253:253	373:373	232:232	137:137	253:253	346:346	229:229	NA
A114	AA	BB	BB	BB	AA	181:181	301:301	196:196	324:330	476:476	116:116	NA	376:376	172:172	397:397	292:292	352:352	282:282	282:282	400:400	324:324	287:287	357:357	271:271	275:275	373:373	335:335	341:341	425:425	252:252	333:333	338:338	215:215	NA	369:369	173:173	NA	326:326	180:180	378:378	186:186	202:251	365:365	229:229	137:137	262:262	346:346	242:242	371:371
A115	AA	AA	AA	BB	AA	181:181	301:301	196:196	327:327	476:476	111:112	258:258	368:368	174:174	397:397	292:292	375:375	227:227	284:284	400:400	322:322	279:279	355:355	295:295	273:273	373:373	328:328	316:316	437:437	260:260	333:333	332:332	215:215	NA	367:367	173:173	247:247	337:337	180:180	428:428	206:206	202:202	363:363	232:232	137:137	262:262	342:342	225:225	371:371
A116	BB	AA	BB	BB	BB	179:179	301:301	196:196	333:333	501:501	118:118	247:247	390:390	193:193	406:406	294:294	346:346	231:231	286:286	373:373	351:351	287:287	353:353	251:251	236:236	377:377	332:332	330:330	453:453	252:311	328:328	330:330	274:274	251:251	379:379	175:175	NA	NA	NA	380:380	178:178	253:253	361:361	NA	134:134	253:253	338:338	229:229	NA
A117	AA	AA	AA	BB	AA	181:181	301:339	196:196	336:336	480:480	118:118	258:258	368:368	193:193	397:397	292:292	352:375	NA	282:282	373:404	322:322	279:287	357:370	251:295	238:238	373:377	324:324	316:334	NA	311:311	326:326	336:352	225:225	NA	371:371	179:179	247:247	NA	180:180	394:394	178:178	202:202	361:365	232:232	139:139	253:253	346:346	242:242	NA
A118	AA	BB	BB	BB	AA	181:181	301:301	196:196	330:330	476:476	116:116	254:254	376:376	166:166	424:424	292:292	352:352	279:279	282:282	373:373	322:322	287:287	355:355	271:271	265:265	381:381	332:332	NA	441:441	252:252	324:324	346:346	215:215	279:279	371:371	179:179	245:245	303:303	180:180	424:424	208:210	202:202	386:386	NA	137:137	253:272	346:346	231:231	371:371
A119	AA	BB	BB	AA	BB	181:181	341:341	196:196	336:336	469:469	111:111	234:234	364:364	172:172	397:397	292:292	375:375	231:231	275:275	400:400	353:353	279:279	372:372	271:271	267:267	350:381	326:326	311:311	441:441	252:252	326:326	354:354	261:261	277:277	375:375	173:173	253:253	324:324	180:180	386:386	212:212	199:199	365:365	229:232	144:144	253:253	338:338	242:242	375:375
A120	AA	AA	BB	BB	AA	176:176	301:301	196:196	330:330	476:476	116:116	254:254	376:376	166:166	397:397	292:292	352:352	279:279	282:282	373:373	322:322	287:287	355:355	232:232	265:265	351:351	332:332	313:313	441:441	NA	326:326	346:346	215:215	277:277	375:375	179:179	245:245	303:303	180:180	424:424	208:208	202:202	359:359	NA	137:137	253:253	346:346	231:231	NA
A121	AA	BB	BB	AA	NA	181:181	341:341	196:196	336:336	469:469	111:111	254:254	364:364	172:172	397:397	292:292	375:375	233:233	282:282	402:402	322:322	279:279	372:372	271:271	265:265	381:381	326:326	313:313	441:441	252:252	326:326	346:346	215:215	239:239	NA	179:179	243:243	303:303	180:180	424:424	206:206	202:202	359:359	NA	137:137	253:253	346:346	242:242	371:371
A122	AA	BB	BB	BB	AA	181:181	339:339	204:204	327:327	484:484	116:116	NA	368:368	166:166	395:395	292:292	375:375	NA	282:282	400:400	322:322	279:279	370:370	271:271	267:267	381:381	324:324	313:313	437:437	NA	328:328	332:332	NA	277:277	369:369	179:179	259:259	314:314	180:180	396:396	180:180	202:202	359:359	NA	139:139	253:253	NA	242:242	377:377
A123	AA	BB	BB	BB	AA	181:181	339:339	204:204	327:327	482:482	116:116	258:258	366:366	172:172	393:393	292:292	375:375	227:227	282:282	402:402	322:322	279:279	370:370	295:295	267:267	373:373	332:332	NA	441:441	311:311	324:324	346:346	261:261	279:279	371:371	179:179	253:253	291:291	180:180	424:424	212:212	202:202	385:385	NA	118:118	272:272	342:342	242:242	375:375
A124	AA	BB	BB	AA	BB	181:181	341:341	196:196	336:336	469:469	111:111	234:234	364:364	172:172	395:395	292:292	375:375	233:233	282:282	402:402	322:353	279:279	372:372	271:271	267:267	350:379	326:326	311:311	441:441	252:252	326:326	332:332	261:261	253:253	375:375	179:179	255:255	303:303	180:180	424:424	210:210	199:199	365:365	229:229	144:144	253:253	338:338	242:242	375:375
A125	AA	BB	BB	AA	BB	181:181	341:341	196:196	336:336	469:469	111:111	234:236	364:364	172:172	397:397	292:292	375:375	233:233	275:275	402:402	353:353	279:279	372:372	271:271	267:267	350:381	326:326	311:311	441:441	252:252	326:326	354:354	261:261	277:277	375:375	173:173	253:253	324:324	180:180	394:394	216:216	199:199	365:365	229:229	144:144	253:253	338:338	242:242	375:375
A126	AA	AA	AA	BB	AA	181:181	337:337	193:193	327:327	476:476	111:112	258:258	368:368	174:174	400:400	292:292	375:375	227:227	284:284	402:402	322:322	279:279	370:370	295:295	263:263	375:375	332:332	316:316	441:441	260:260	333:333	332:332	215:215	277:277	371:371	173:173	247:247	337:337	180:180	426:426	216:216	202:202	363:363	232:232	137:137	262:262	342:342	225:225	377:377
A127	AA	AA	AA	BB	BB	181:181	301:301	196:196	330:333	474:476	116:116	258:258	380:380	NA	397:397	292:292	375:375	288:288	282:282	375:375	322:322	287:287	357:357	295:295	269:269	411:411	326:326	307:307	441:441	250:271	326:333	332:332	261:261	277:277	371:371	179:182	NA	324:337	180:180	426:426	206:206	202:257	365:373	232:232	141:141	253:253	342:342	225:242	371:371
A128	BB	AA	BB	BB	BB	179:179	301:301	196:196	333:333	505:505	118:118	247:247	390:390	193:193	408:408	294:294	346:346	231:231	286:286	373:373	351:351	287:287	353:353	251:251	236:236	377:377	332:332	NA	453:453	311:311	328:328	330:330	276:276	251:251	379:379	175:175	NA	NA	NA	380:380	178:178	253:253	361:361	NA	134:134	253:253	338:338	229:229	NA
A129	BB	AA	BB	BB	BB	179:179	301:301	196:196	335:335	501:501	116:116	247:247	NA	193:193	406:406	294:294	346:346	231:231	286:286	373:373	351:351	287:287	353:353	251:251	236:236	377:377	332:332	NA	NA	311:311	328:328	330:330	276:276	251:251	NA	175:175	NA	NA	184:184	NA	178:178	253:253	361:361	NA	134:134	253:253	338:338	229:229	371:378
A130	BB	AA	BB	BB	BB	179:179	345:345	204:204	335:335	496:496	105:105	258:258	384:384	178:178	NA	292:292	390:390	NA	308:308	375:375	353:353	287:287	376:376	229:229	247:247	377:377	341:341	NA	445:445	252:252	326:326	344:344	NA	251:251	371:371	NA	NA	NA	182:182	396:396	212:212	272:272	361:361	236:236	137:137	249:249	NA	242:242	371:371
A131	BB	AA	BB	BB	AA	183:183	299:299	196:196	328:328	482:482	NA	247:247	376:376	178:178	393:393	284:284	348:350	233:233	276:276	372:372	351:351	287:287	357:357	229:257	261:261	375:375	326:326	336:336	NA	256:256	324:324	332:332	239:285	NA	371:384	184:184	255:255	295:295	182:182	392:392	208:208	199:199	365:365	225:227	118:118	253:284	338:342	225:242	373:373
A132	BB	AA	BB	BB	AA	179:179	301:301	196:196	324:324	476:476	114:114	258:258	376:376	172:172	406:406	292:292	344:344	282:282	282:282	NA	353:353	287:287	353:353	251:251	253:253	NA	330:330	309:309	447:447	252:252	NA	321:321	261:261	251:251	379:379	179:179	253:253	310:312	180:180	380:380	178:178	199:199	361:361	229:229	137:137	208:208	346:346	229:229	NA
A133	AA	AA	BB	BB	AA	181:181	301:301	193:196	324:324	NA	114:114	258:258	384:384	193:193	397:397	292:292	352:352	285:285	282:282	372:372	353:353	287:287	357:359	295:295	247:247	347:377	332:335	NA	447:447	321:321	333:333	334:334	245:245	239:239	371:371	NA	255:255	275:275	174:174	378:378	189:189	199:199	361:361	232:232	NA	253:253	342:342	235:235	371:371
A134	AA	AA	BB	BB	BB	181:181	339:339	193:193	324:324	501:501	114:114	256:256	376:376	174:174	397:397	284:284	375:375	231:231	282:282	402:402	353:353	279:279	370:370	299:299	273:273	379:379	326:326	295:295	455:455	254:254	326:326	334:334	261:261	277:277	371:371	NA	247:247	326:326	180:180	394:394	216:216	202:202	365:365	232:232	NA	253:253	342:342	225:225	371:371
A135	AA	AA	BB	BB	AA	181:181	301:301	204:204	327:327	482:482	116:116	254:254	366:366	172:172	393:393	290:290	388:388	227:227	282:282	406:406	351:351	287:287	355:355	295:295	273:273	375:375	332:332	316:316	438:438	252:252	326:326	346:346	261:261	279:279	375:375	179:179	259:259	312:312	180:180	396:396	178:178	202:202	385:385	NA	137:137	253:253	342:342	225:225	371:371
A136	BB	AA	BB	BB	BB	179:179	NA	222:222	324:324	476:476	NA	262:262	362:362	149:149	397:397	NA	402:402	359:359	327:327	NA	347:347	287:287	355:355	NA	NA	409:409	NA	338:338	438:438	262:262	361:361	346:346	NA	NA	375:375	182:182	NA	314:314	184:184	397:397	184:184	257:257	400:400	NA	NA	249:249	346:346	233:233	NA
A137	BB	AA	BB	BB	BB	181:181	301:301	196:196	324:324	476:476	118:118	258:258	380:380	174:174	397:397	292:292	396:396	NA	282:282	NA	341:341	287:287	355:355	287:291	269:269	NA	326:326	311:311	NA	315:315	330:330	336:336	267:267	273:273	375:375	NA	259:259	NA	182:182	388:388	216:216	202:202	383:383	231:231	118:118	253:253	348:348	225:225	371:371
A138	AA	AA	BB	BB	AA	181:181	339:339	204:204	327:327	482:482	114:114	258:258	366:366	170:170	NA	292:292	375:375	227:227	282:282	372:372	322:322	279:279	370:370	271:271	263:263	373:373	332:332	316:316	441:441	258:258	NA	336:336	261:261	279:279	371:371	179:179	NA	324:324	180:180	392:392	212:212	202:202	385:385	NA	134:134	253:253	342:342	225:225	375:375
A139	BB	AA	BB	BB	BB	176:176	301:301	196:196	324:324	476:476	105:105	NA	380:380	174:174	393:393	292:292	381:381	233:233	276:276	398:398	322:322	287:287	361:361	229:229	249:249	383:383	330:330	NA	459:459	256:256	326:326	338:338	204:204	275:275	373:373	184:184	245:245	291:291	174:174	394:394	214:214	202:202	386:386	NA	141:141	253:253	342:342	231:231	NA
A140	AA	AA	AA	BB	AA	181:181	301:301	196:196	333:333	476:476	116:116	258:258	380:380	170:170	397:397	292:292	375:375	288:288	284:284	373:373	322:322	279:279	357:357	277:277	273:273	384:384	324:324	316:316	441:441	250:250	326:326	332:332	215:215	275:275	371:371	179:179	NA	324:324	180:180	422:422	186:186	202:202	NA	232:232	137:137	253:253	346:346	225:225	371:371
A141	BB	AA	BB	BB	BB	NA	301:301	196:196	330:333	NA	114:118	258:258	378:382	164:193	424:424	284:292	352:381	231:231	267:267	373:412	322:351	284:287	NA	NA	238:269	NA	330:335	NA	NA	NA	324:326	326:332	NA	249:277	373:373	179:184	257:259	316:316	NA	390:390	208:208	202:249	NA	236:236	118:137	253:255	338:338	229:229	390:390
A142	AA	AA	AA	BB	AA	181:181	301:339	207:207	324:324	501:501	114:114	258:258	376:376	174:174	397:397	292:292	375:375	231:231	282:282	406:406	322:322	279:287	355:372	271:271	269:269	373:373	326:326	NA	443:443	254:254	326:326	332:352	215:261	277:277	371:371	179:179	251:251	312:312	180:180	394:394	178:178	199:202	363:363	232:232	137:137	262:262	342:342	225:225	377:377
A143	BB	AA	BB	BB	BB	183:183	NA	219:219	322:322	461:461	104:104	262:262	364:364	149:149	393:393	NA	360:360	345:345	306:306	NA	349:349	287:287	365:365	341:341	NA	NA	NA	301:301	443:443	260:260	348:348	332:332	NA	NA	NA	182:182	259:259	316:316	184:184	396:396	184:184	282:282	NA	NA	131:131	249:249	NA	222:222	NA
A144	BB	AA	BB	BB	AA	181:181	301:301	196:196	322:322	482:482	118:118	258:258	378:378	174:174	397:397	292:292	396:396	251:251	282:282	NA	353:353	287:287	355:355	299:299	267:267	NA	NA	311:311	441:441	315:315	324:324	332:332	265:265	265:265	375:375	179:179	259:259	269:269	184:184	384:384	216:216	202:202	383:383	232:232	137:137	253:253	346:346	225:225	NA
A145	AA	AA	AA	BB	BB	181:181	301:301	196:196	333:333	474:474	116:116	254:254	362:362	170:170	397:397	292:292	352:352	NA	282:282	373:373	322:322	287:287	355:355	277:277	269:269	367:367	324:324	295:295	449:449	250:250	333:333	332:332	215:215	277:277	379:379	173:173	247:247	312:312	180:180	405:405	217:217	202:202	373:373	236:236	137:137	253:253	346:346	225:225	380:380
A146	AA	AA	AA	BB	BB	181:181	301:301	196:196	333:333	476:476	116:116	254:254	380:380	170:170	397:397	292:292	352:352	290:290	282:282	373:373	322:322	287:287	355:355	NA	263:263	411:411	324:324	295:295	449:449	250:250	351:351	350:350	213:213	277:277	371:371	173:173	NA	337:337	184:184	396:396	217:217	202:202	361:361	236:236	137:137	262:262	346:346	225:225	380:380
A147	AA	BB	BB	AA	AA	179:179	301:301	204:204	314:314	482:482	112:112	NA	368:368	176:176	397:397	292:292	375:375	NA	273:273	373:373	322:322	279:279	355:355	271:271	265:265	381:381	NA	NA	457:457	319:319	328:328	354:354	215:215	253:253	375:375	179:179	253:253	324:324	180:180	392:392	182:182	202:202	385:385	229:229	139:139	253:253	320:320	231:231	383:383
A148	NA	NA	BB	BB	AA	181:181	339:339	196:204	327:336	480:480	116:118	258:258	368:368	172:193	424:424	294:294	375:375	227:233	273:282	404:404	322:351	279:279	357:370	271:277	236:267	NA	324:332	311:316	441:451	252:252	328:351	332:346	239:276	251:251	371:371	182:182	247:255	NA	180:180	380:380	206:212	202:202	361:361	232:232	137:141	253:253	338:338	229:229	371:371
A149	AA	BB	BB	AA	BB	181:181	341:341	196:196	336:336	469:469	111:111	234:234	364:364	172:172	397:397	292:292	375:375	233:233	275:275	402:402	353:353	279:279	372:372	273:273	267:267	381:381	324:324	313:313	441:441	NA	326:326	332:332	261:261	277:277	375:375	173:173	253:253	324:324	180:180	394:394	206:206	199:199	365:365	229:229	144:144	253:253	338:352	242:242	375:375
A150	AA	BB	BB	AA	BB	181:181	301:301	196:196	336:336	469:469	111:111	234:234	364:364	172:172	397:397	292:292	375:375	233:233	275:275	402:402	322:322	279:279	357:357	271:271	267:267	381:381	326:326	313:313	441:441	NA	326:326	354:354	261:261	277:277	375:375	NA	253:253	324:324	180:180	392:392	206:216	202:202	365:365	229:229	144:144	253:253	338:338	225:225	375:375
A151	AA	BB	BB	BB	AA	181:181	339:339	210:210	330:330	469:469	116:116	258:258	364:364	172:172	395:395	292:292	375:375	288:288	282:282	402:402	353:353	279:279	NA	271:271	265:265	381:381	335:335	341:341	441:441	NA	NA	326:326	243:243	277:277	375:375	173:173	253:253	324:324	180:180	396:396	212:216	199:199	365:365	NA	144:144	253:253	338:338	242:242	375:375
A152	AA	BB	BB	AA	BB	179:179	341:341	196:196	336:336	469:469	111:111	NA	364:364	172:172	397:397	284:284	375:375	233:233	282:282	400:400	324:324	279:279	NA	295:295	267:267	365:365	326:326	313:313	441:441	252:252	326:326	354:354	261:261	275:275	375:375	173:173	253:253	314:314	180:180	396:396	178:178	199:199	357:357	NA	144:144	253:253	342:342	242:242	371:375
A153	AA	BB	BB	AA	BB	181:181	341:341	196:196	336:336	469:469	111:111	234:234	364:364	172:172	397:397	292:292	375:375	233:233	275:275	402:402	353:353	279:279	372:372	271:271	267:267	350:381	326:326	311:311	441:441	252:252	326:326	354:354	261:261	277:277	375:375	173:173	253:253	324:324	180:180	386:394	214:214	199:199	365:365	229:229	144:144	253:253	338:338	242:242	375:375
A154	AA	BB	BB	AA	BB	181:181	341:341	193:193	336:336	469:469	111:111	234:234	364:364	172:172	397:397	292:292	344:344	233:233	275:275	370:370	353:353	287:287	372:372	271:271	240:240	350:381	330:330	311:311	441:441	252:252	326:326	354:354	263:263	277:277	375:375	173:173	253:253	324:324	180:180	394:394	216:216	199:199	365:365	NA	144:144	253:253	352:352	242:242	375:375
A155	AA	BB	BB	AA	BB	181:181	341:341	196:196	336:336	469:469	107:107	234:234	364:364	172:172	397:397	284:284	375:375	233:233	275:280	402:402	324:324	279:279	372:372	271:295	267:267	NA	326:326	311:311	441:441	252:252	326:326	354:354	261:261	279:279	375:375	179:179	NA	314:314	180:180	394:394	216:216	NA	365:365	231:231	144:144	253:253	342:342	242:242	375:375
MR01	AA	BB	BB	BB	BB	181:181	341:341	196:196	336:336	501:501	111:111	234:236	364:364	172:172	397:397	292:292	375:375	233:233	286:286	402:402	353:353	279:279	372:372	271:271	267:267	350:381	332:332	330:330	453:453	252:311	328:328	354:354	261:261	251:251	375:375	173:173	247:247	324:324	184:184	394:394	336:336	199:199	365:365	229:229	134:134	253:253	338:338	242:242	375:375
MR02	AA	AA	BB	BB	BB	181:181	301:301	196:196	336:336	501:501	118:118	247:247	390:390	172:172	397:397	292:292	375:375	233:233	286:286	402:402	353:353	279:279	353:353	251:251	267:267	377:377	332:332	330:330	453:453	252:311	328:328	330:330	261:261	277:277	375:375	175:175	247:247	324:324	184:184	394:394	336:336	199:199	365:365	229:229	134:134	253:253	338:338	229:229	375:375
MR03	AA	AA	BB	AA	BB	181:181	301:301	196:196	336:336	469:469	111:111	247:247	364:364	172:172	397:397	292:292	375:375	233:233	286:286	402:402	353:353	279:279	372:372	251:251	267:267	377:377	326:326	330:330	453:453	252:252	328:328	354:354	261:261	251:251	375:375	175:175	247:247	324:324	184:184	394:394	336:336	199:199	365:365	229:229	144:144	253:253	338:338	242:242	371:371
MR04	AA	AA	BB	BB	BB	181:181	341:341	196:196	336:336	501:501	118:118	234:236	390:390	172:172	397:397	292:292	375:375	233:233	275:275	402:402	353:353	279:279	372:372	271:271	267:267	350:381	332:332	330:330	453:453	252:311	328:328	330:330	261:261	251:251	379:379	175:175	247:247	324:324	184:184	394:394	336:336	253:253	361:361	229:229	144:144	253:253	338:338	229:229	375:375
MR05	AA	BB	BB	AA	BB	181:181	301:301	196:196	330:333	469:469	116:116	234:236	364:364	172:172	397:397	292:292	375:375	233:233	275:275	402:402	353:353	279:279	372:372	271:271	267:267	350:381	326:326	311:311	441:441	250:271	326:326	332:332	261:261	277:277	371:371	179:182	253:253	324:324	180:180	394:394	330:333	199:199	365:365	229:229	144:144	253:253	338:338	242:242	375:375
MR06	AA	AA	BB	AA	BB	181:181	301:301	196:196	330:333	469:469	116:116	258:258	380:380	172:172	397:397	292:292	375:375	233:233	275:275	375:375	322:322	287:287	372:372	271:271	269:269	350:381	326:326	307:307	441:441	250:271	326:326	354:354	261:261	277:277	371:371	173:173	253:253	324:324	180:180	426:426	330:333	199:199	365:365	229:229	144:144	253:253	338:338	242:242	375:375
MR07	AA	AA	BB	AA	BB	181:181	301:301	196:196	330:333	469:469	116:116	258:258	380:380	172:172	397:397	292:292	375:375	233:233	282:282	375:375	322:322	287:287	372:372	295:295	269:269	350:381	326:326	311:311	441:441	252:252	326:326	332:332	261:261	277:277	371:371	173:173	253:253	324:324	180:180	426:426	330:333	199:199	365:365	229:229	144:144	253:253	338:338	242:242	375:375
MR08	AA	AA	BB	AA	BB	181:181	341:341	196:196	330:333	469:469	116:116	234:236	380:380	172:172	397:397	292:292	375:375	233:233	275:275	375:375	353:353	287:287	372:372	271:271	267:267	350:381	326:326	307:307	441:441	252:252	326:326	354:354	261:261	277:277	375:375	173:173	253:253	324:324	180:180	426:426	330:333	199:199	365:365	232:232	144:144	253:253	338:338	242:242	375:375
MR09	AA	AA	BB	AA	BB	181:181	301:301	196:196	330:333	469:469	116:116	234:236	380:380	172:172	397:397	292:292	375:375	233:233	282:282	402:402	353:353	279:279	372:372	295:295	267:267	411:411	326:326	307:307	441:441	252:252	326:326	354:354	261:261	277:277	375:375	179:182	253:253	324:324	180:180	426:426	330:333	199:199	365:365	232:232	144:144	253:253	338:338	242:242	375:375
MR10	AA	AA	BB	AA	BB	181:181	301:301	196:196	330:333	469:469	116:116	234:236	380:380	172:172	397:397	292:292	375:375	233:233	282:282	375:375	353:353	287:287	372:372	271:271	267:267	350:381	326:326	307:307	441:441	250:271	326:326	354:354	261:261	277:277	375:375	179:182	253:253	324:324	180:180	426:426	330:333	199:199	365:365	229:229	144:144	253:253	338:338	242:242	375:375
MR11	AA	AA	BB	AA	BB	181:181	301:301	196:196	330:333	469:469	116:116	234:236	380:380	172:172	397:397	292:292	375:375	233:233	282:282	375:375	353:353	287:287	372:372	295:295	269:269	411:411	326:326	311:311	441:441	250:271	326:326	354:354	261:261	277:277	375:375	173:173	253:253	324:324	180:180	426:426	330:333	199:199	365:365	229:229	144:144	253:253	338:338	242:242	375:375
MR12	AA	AA	BB	AA	BB	181:181	341:341	196:196	330:333	469:469	116:116	234:236	364:364	172:172	397:397	292:292	375:375	233:233	282:282	375:375	353:353	287:287	372:372	295:295	269:269	411:411	326:326	307:307	441:441	250:271	326:326	354:354	261:261	277:277	371:371	173:173	253:253	324:324	180:180	426:426	330:333	199:199	365:365	232:232	144:144	253:253	338:338	242:242	375:375
MR13	AA	AA	BB	BB	AA	181:181	339:339	196:196	336:336	476:476	114:114	254:254	368:368	174:174	397:397	294:294	375:375	227:227	282:282	400:400	322:322	279:279	355:355	295:295	238:238	373:373	328:328	332:332	453:453	260:260	326:326	330:330	225:225	239:239	367:367	179:179	247:247	337:337	180:180	428:428	336:336	202:202	363:363	232:232	137:137	262:262	342:342	229:229	371:371
MR14	AA	AA	BB	BB	BB	181:181	339:339	196:196	336:336	476:476	114:114	258:258	368:368	193:193	397:397	292:292	375:375	227:227	284:284	400:400	351:351	279:279	355:355	295:295	238:238	373:373	328:328	316:316	453:453	311:311	326:326	330:330	225:225	251:251	379:379	173:173	247:247	337:337	180:180	428:428	336:336	202:202	363:363	232:232	141:141	262:262	338:338	225:225	371:371
MR15	AA	AA	BB	BB	BB	181:181	301:301	196:196	336:336	476:476	114:114	254:254	368:368	193:193	397:397	294:294	375:375	227:227	282:282	400:400	351:351	279:279	355:355	295:295	273:273	373:373	328:328	332:332	453:453	311:311	333:333	332:332	215:215	239:239	367:367	179:179	247:247	337:337	180:180	380:380	336:336	202:202	363:363	232:232	137:137	262:262	342:342	225:225	371:371
MR16	AA	AA	BB	BB	BB	181:181	339:339	196:196	327:327	476:476	114:114	254:254	368:368	193:193	397:397	294:294	375:375	227:227	282:282	400:400	351:351	279:279	355:355	295:295	273:273	373:373	328:328	332:332	453:453	311:311	333:333	330:330	215:215	239:239	367:367	179:179	247:247	337:337	180:180	428:428	327:327	202:202	363:363	232:232	137:137	262:262	338:338	229:229	371:371
MR17	AA	AA	BB	BB	BB	181:181	339:339	196:196	336:336	476:476	114:114	254:254	368:368	193:193	397:397	294:294	375:375	227:227	284:284	400:400	351:351	279:279	355:355	295:295	238:238	373:373	328:328	332:332	453:453	311:311	326:326	332:332	225:225	239:239	379:379	179:179	247:247	337:337	180:180	428:428	336:336	202:202	363:363	232:232	137:137	262:262	342:342	225:225	371:371
MR18	AA	AA	BB	BB	BB	181:181	301:301	196:196	336:336	476:476	114:114	254:254	368:368	193:193	397:397	294:294	375:375	227:227	284:284	400:400	351:351	279:279	355:355	295:295	273:273	373:373	328:328	332:332	453:453	311:311	326:326	330:330	215:215	239:239	367:367	173:173	247:247	337:337	180:180	428:428	336:336	202:202	363:363	232:232	137:137	262:262	342:342	229:229	371:371
MR19	AA	AA	BB	BB	BB	181:181	339:339	196:196	336:336	476:476	114:114	254:254	368:368	174:174	397:397	294:294	375:375	227:227	284:284	400:400	351:351	279:279	355:355	295:295	273:273	373:373	328:328	316:316	437:437	311:311	333:333	330:330	215:215	251:251	379:379	173:173	247:247	337:337	180:180	380:380	336:336	202:202	363:363	232:232	141:141	262:262	342:342	229:229	371:371
MR20	AA	AA	BB	BB	BB	181:181	339:339	196:196	336:336	476:476	114:114	254:254	368:368	193:193	397:397	294:294	375:375	227:227	284:284	400:400	351:351	279:279	355:355	295:295	273:273	373:373	328:328	332:332	453:453	311:311	326:326	330:330	215:215	251:251	379:379	179:179	247:247	337:337	180:180	380:380	336:336	202:202	363:363	232:232	141:141	262:262	342:342	229:229	371:371
[truncated: 5,000 more columns]
